# Supplementary material for: CARD8 inflammasome activation triggers pyroptosis in human T cells
Source: EMBO J. 2020 Aug 25;39(19):e105071. doi: 10.15252/embj.2020105071 (PMC7527815; doi:10.15252/embj.2020105071)
Supplement: Supplementary file 2 — Table EV1 [file EMBJ-39-e105071-s002.xlsx]

## Sheet: Legend
Table EV1 – gRNA sequences

## Sheet: Tabelle1
Name	target sequence	modification	provider
CARD8 gRNA1	TGACGATTGCGTTTGGTTCC	cr:tracr pair	Synthego
CARD8 gRNA2	AGCGTTTGGTTCCCCACTGC	cr:tracr pair	Synthego
CARD8 gRNA3	GTTGACACTCAGGAACAGCA	cr:tracr pair	Synthego
CARD8 gRNA4	TGAGTGTCAACTATCTGGGG	cr:tracr pair	Synthego
ASC gRNA1	GCTGGAGAACCTGACCGCCG	cr:tracr pair	Synthego
ASC gRNA2	ATGGACAGCAGCGCGCCCCG	cr:tracr pair	Synthego
CASP1 gRNA1	GACCTCTGACAGCACGTTCC	sgRNA	Synthego
CASP1 gRNA2	TAATGAGAGCAAGACGTGTG	cr:tracr pair	Synthego
CASP1 gRNA3	CAATGCTGCTACAAAATCTG	cr:tracr pair	Synthego
NLRP1 gRNA1	ACGTTTCATCCAGAGGCCAT	cr:tracr pair	IDT
NLRP1 gRNA2	ATTCCTGACGTTTCATCCAG	cr:tracr pair	IDT
GSDMD gRNA1	CCACGTACACGTTGTCCCCG	cr:tracr pair	Synthego
GSDMD gRNA2	ACGCGCACCCACAAGCGGGA	cr:tracr pair	Synthego
DPP9 gRNA1	CGCCTGTCTCGATGTTGGCC	cr:tracr pair	Synthego
DPP8 gRNA2	GCAATGGAAACAGAACAGCT	cr:tracr pair	Synthego
NLRP3 gRNA1	GCTAATGATCGACTTCAATG	sgRNA	Synthego
