# Supplementary material for: CARD8 inflammasome activation triggers pyroptosis in human T cells
Source: EMBO J. 2020 Aug 25;39(19):e105071. doi: 10.15252/embj.2020105071 (PMC7527815; doi:10.15252/embj.2020105071)
Supplement: Supplementary file 4 — Movie EV2 [file EMBJ-39-e105071-s004.zip]

Archive with 3 entries (2 files):
- EMBOJ-2020-105071R1-Movie_EV2/
- EMBOJ-2020-105071R1-Movie_EV2/MovieEV2_legend.docx
- EMBOJ-2020-105071R1-Movie_EV2/Movie_EV2_CD4_T_cells_NeedleTox.mov
