# Supplementary material for: CARD8 inflammasome activation triggers pyroptosis in human T cells
Source: EMBO J. 2020 Aug 25;39(19):e105071. doi: 10.15252/embj.2020105071 (PMC7527815; doi:10.15252/embj.2020105071)
Supplement: Supplementary file 6 — Movie EV4 [file EMBJ-39-e105071-s006.zip]

Archive with 3 entries (2 files):
- EMBOJ-2020-105071R1-Movie_EV4/
- EMBOJ-2020-105071R1-Movie_EV4/Movie_EV4_CD4_T_cells_VbP Kopie.mov
- EMBOJ-2020-105071R1-Movie_EV4/MovieEV4_legend.docx
