# Supplementary material for: CARD8 inflammasome activation triggers pyroptosis in human T cells
Source: EMBO J. 2020 Aug 25;39(19):e105071. doi: 10.15252/embj.2020105071 (PMC7527815; doi:10.15252/embj.2020105071)
Supplement: Supplementary file 11 — Source Data for Expanded View [file EMBJ-39-e105071-s015.zip]

Archive with 11 entries (7 files):
- EV_Figure_Source_Data/
- EV_Figure_Source_Data/Figure_EV3_Source_Data-sd/
- EV_Figure_Source_Data/Figure_EV3_Source_Data-sd/Source data Figure EV3.pdf
- EV_Figure_Source_Data/Figure_EV3_Source_Data-sd/Source data Figure EV3.xlsx
- EV_Figure_Source_Data/Figure_EV4_Source_Data-sd/
- EV_Figure_Source_Data/Figure_EV4_Source_Data-sd/Source data Figure EV4.xlsx
- EV_Figure_Source_Data/Figure_EV4_Source_Data-sd/Source data Figure EV4.pdf
- EV_Figure_Source_Data/EMBOJ-2020-105071R1-Figure_EV1_Source_Data-sd.xlsx
- EV_Figure_Source_Data/Figure_EV2_Source_Data-sd/
- EV_Figure_Source_Data/Figure_EV2_Source_Data-sd/Source data Figure EV2.pdf
- EV_Figure_Source_Data/Figure_EV2_Source_Data-sd/Source data Figure EV2.xlsx
