# Supplementary material for: CARD8 inflammasome activation triggers pyroptosis in human T cells
Source: EMBO J. 2020 Aug 25;39(19):e105071. doi: 10.15252/embj.2020105071 (PMC7527815; doi:10.15252/embj.2020105071)
Supplement: Supplementary file 11 — Source Data for Expanded View [file EMBJ-39-e105071-s015.zip › EV_Figure_Source_Data/Figure_EV3_Source_Data-sd/Source data Figure EV3.xlsx]

## Sheet: Tabelle1
Figure EV3B
LDH (%)	WT					CARD8 -/- A2					NLRP3 -/-					CASP1 -/-					CARD8 -/- D1					ASC -/-
	exp 1	exp 2	exp 3	exp 4	exp 5	exp 1	exp 2	exp 3	exp 4	exp 5	exp 1	exp 2	exp 3	exp 4	exp 5	exp 1	exp 2	exp 3	exp 4	exp 5	exp 1	exp 2	exp 3	exp 4	exp 5	exp 1	exp 2	exp 3	exp 4	exp 5
Pam3	2e-09	2.66667e-09	0	1.33333e-09	0	0	1.66667e-09	-1e-08	2.33333e-09	6.66667e-09	-2.18344e-15	6.66667e-10	-1e-08	1e-09	-1e-08	1.33227e-15	-6.66667e-10	4.33333e-09	-2.53333e-08	1e-09	1.66667e-09	-3.33333e-09	-1.33333e-09	-1e-08	0	6.66667e-09	3.3333e-09	3.33333e-10	0	6.6667e-09
Pam3 + VbP	29.7333	15.8004	26.8963	28.0049	33.978	0.584273	2.00613	4.29676	2.02659	-1.26246	25.4899	13.6531	31.1646	16.5107	15.208	0.0817641	-0.265737	1.21088	0.204243	4.9677	2.25955	2.92721	0.645179	3.06403	3.42979	22.4872	22.971	35.998	4.27863	40.618
Pam3 + Nig	58.6476	24.2829	51.2239	40.9365	36.5217	62.7584	21.4919	46.1899	43.9162	47.9319	-0.552249	1.62869	-0.17824	-2.00162	-1.56182	2.44698	8.14389	2.67413	0.473616	-1.30104	39.1061	23.3276	38.4286	50.5697	37.1374	1.40582	-0.691587	0.579808	-0.719076	-0.734251
Figure EV3C
IL1-b (ng/ml)	WT					CARD8 -/- A2					NLRP3 -/-					CASP1 -/-					CARD8 -/- D1					ASC -/-
	exp 1	exp 2	exp 3	exp 4	exp 5	exp 1	exp 2	exp 3	exp 4	exp 5	exp 1	exp 2	exp 3	exp 4	exp 5	exp 1	exp 2	exp 3	exp 4	exp 5	exp 1	exp 2	exp 3	exp 4	exp 5	exp 1	exp 2	exp 3	exp 4	exp 5
Pam3	3.28115	1.65684	8.30032	4.12291	9.26005	3.69297	1.80272	9.14673	1.65548	2.2901	0	0.0450397	0.063266	0.399467	0.149808	0.0210967	0	0.0587677	0.139391	0.123407	0.858843	0.417543	6.01161	0.785599	6.17324	0.029282	0.1443	0.05296	0	0.149668
Pam3 + VbP	19.7234	5.88285	21.824	11.7697	16.8193	2.42838	2.18203	9.67504	2.13492	2.13806	9.27706	5.46885	6.55751	7.12514	0.129751	0.1035	0	0.363576	0.140063	0.520453	0.723913	0.383831	5.97499	1.34191	5.45188	5.48312	2.20588	6.42667	1.67652	0.0776627
Pam3 + Nig	30.2123	20.4168	58.2594	53.2371	57.1221	26.8449	25.3775	64.6077	66.1866	26.5577	0	0	1.10359	0.237813	0.564445	0.261705	0	0.314156	0	0	22.6911	14.1311	50.7259	34.4583	68.1342	0	0.0656277	0	0	1.2841
