# Supplementary material for: CARD8 inflammasome activation triggers pyroptosis in human T cells
Source: EMBO J. 2020 Aug 25;39(19):e105071. doi: 10.15252/embj.2020105071 (PMC7527815; doi:10.15252/embj.2020105071)
Supplement: Supplementary file 11 — Source Data for Expanded View [file EMBJ-39-e105071-s015.zip › EV_Figure_Source_Data/Figure_EV4_Source_Data-sd/Source data Figure EV4.xlsx]

## Sheet: Tabelle1
Figure EV4C
Time (h)	WT			CARD8-KO			NLRP1-KO			ASC-KO			CASP1-KO			GSDMD-KO
	Exp1	Exp2	Exp3	Exp1	Exp2	Exp3	Exp1	Exp2	Exp3	Exp1	Exp2	Exp3	Exp1	Exp2	Exp3	Exp1	Exp2	Exp3
0	0.0216156	0.01556	-0.013274	-0.0014826	0.0485168	-0.0233938	0.00180469	0.00165416	-0.0071186	0.0522125	0.158301	-0.0023415	0.0504465	0.0309042	0.0115619	-0.0160556	0.0897903	-0.0162894
0.0333333	0.0234113	0.0169592	-0.0132358	-0.0033968	0.0533096	-0.021873	0.00116977	0.00208858	-0.0067745	0.0561428	0.173222	-0.0013473	0.0541149	0.0359042	0.0104147	-0.0174083	0.0920928	-0.0168646
0.0666667	0.0228031	0.0174437	-0.0117594	-0.0026913	0.0598752	-0.0219372	0.00278228	0.00208858	-0.006435	0.0639206	0.183825	-0.0002967	0.0540795	0.0399978	0.00918288	-0.0153161	0.0898641	-0.0160487
0.1	0.0247183	0.0195966	-0.0106449	-0.0005143	0.0657115	-0.0211455	0.00440643	0.00251384	-0.0057863	0.0734091	0.19541	-0.0002549	0.0584364	0.0435163	0.00815987	-0.0137233	0.0812163	-0.0146779
0.133333	0.025648	0.0207327	-0.010077	0.00095927	0.0681051	-0.0193582	0.00604578	0.00260156	-0.0051663	0.0825599	0.198267	-0.0004205	0.0692018	0.046714	0.00853024	-0.0139602	0.0723795	-0.0148796
0.166667	0.0305289	0.0222914	-0.0094421	0.00179961	0.0740775	-0.0184453	0.00604981	0.00282453	-0.0041915	0.0857455	0.202276	0.00149963	0.0761952	0.0506255	0.00860012	-0.0146844	0.0667586	-0.0164812
0.2	0.0309506	0.0255677	-0.0082775	0.00214823	0.0790775	-0.0187436	0.00741678	0.00213008	-0.0038092	0.0828913	0.207121	0.00363846	0.0811335	0.052953	0.00853518	-0.0158825	0.0613099	-0.0173566
0.233333	0.0334197	0.0277182	-0.0083763	0.00809764	0.0851269	-0.019971	0.00776856	0.00161726	-0.0031344	0.0816807	0.211683	0.00537844	0.0839966	0.0554473	0.00882039	-0.0187621	0.0568655	-0.0177839
0.266667	0.0349485	0.0303236	-0.0084965	0.00871091	0.0885596	-0.0208365	0.00875621	0.00086925	-0.002788	0.0806043	0.214993	0.00723029	0.086281	0.0591224	0.00861823	-0.0213132	0.0545909	-0.0196774
0.3	0.0423692	0.0325318	-0.007922	0.0113068	0.0935629	-0.0208852	0.0108641	-0.0001774	-0.0024169	0.0788562	0.222574	0.0100698	0.0900655	0.0594585	0.00938984	-0.0215205	0.0438383	-0.0199954
0.333333	0.0483777	0.0337426	-0.0078481	0.0161046	0.0975778	-0.0220056	0.0113032	-0.00043	-0.0018795	0.0791912	0.224902	0.0127339	0.0921257	0.0610667	0.00837534	-0.0216319	0.036849	-0.0186836
0.366667	0.0508468	0.0337132	-0.0071508	0.0190084	0.0997456	-0.0219939	0.0123406	-0.0005888	-0.0012097	0.0801589	0.22317	0.0147462	0.0959858	0.0627911	0.00676285	-0.0200269	0.0346672	-0.0183727
0.4	0.0548816	0.0343023	-0.0072763	0.0245711	0.103003	-0.0210139	0.0118769	-0.0013702	-0.0001908	0.0828143	0.220465	0.016273	0.0955111	0.0639249	0.00625148	-0.0181959	0.0303088	-0.0192808
0.433333	0.0584852	0.0330586	-0.0085368	0.0264582	0.10518	-0.0194162	0.0134633	-0.0023083	0.00106996	0.0849729	0.21785	0.016206	0.0998057	0.0663907	0.00618738	-0.0186263	0.0303088	-0.0186394
0.466667	0.0583539	0.0339662	-0.0097712	0.0298946	0.108605	-0.0184451	0.014343	-0.0026525	0.00232969	0.0887515	0.21729	0.0169921	0.103031	0.0691031	0.0084083	-0.0201663	0.0307984	-0.0171687
0.5	0.0587387	0.032343	-0.0100339	0.0322517	0.110833	-0.0163904	0.0148555	-0.0020662	0.00409724	0.0871844	0.217889	0.0174752	0.107647	0.0756735	0.0112302	-0.0197533	0.0299716	-0.0181318
0.533333	0.0599732	0.0306342	-0.0091418	0.0327746	0.111141	-0.0162359	0.0168223	-0.0016657	0.0052227	0.0883019	0.219476	0.0190438	0.114045	0.0846129	0.0123147	-0.0186255	0.0320376	-0.0172633
0.566667	0.061072	0.0321141	-0.0086631	0.0372905	0.112776	-0.0154616	0.0158349	-0.0017288	0.00660084	0.0844456	0.220952	0.0218268	0.117754	0.0977443	0.0120395	-0.0193138	0.0300996	-0.0170934
0.6	0.0644572	0.0308059	-0.0084896	0.039767	0.118729	-0.0165617	0.015509	-0.0018477	0.00692915	0.0806361	0.21706	0.0265887	0.121154	0.108511	0.0109674	-0.0185106	0.0278888	-0.0187829
0.633333	0.0675627	0.0299737	-0.0075203	0.0470037	0.122127	-0.0186141	0.014668	-0.0009355	0.00789495	0.0769671	0.221471	0.0305387	0.118687	0.11783	0.00996644	-0.0145363	0.0287763	-0.0193335
0.666667	0.0656907	0.0264383	-0.0056406	0.0517525	0.123501	-0.0197252	0.0167113	-0.0003678	0.00861289	0.0754694	0.2199	0.032795	0.116865	0.12635	0.0100024	-0.0132438	0.0322543	-0.0189382
0.7	0.0658612	0.0250747	-0.0039234	0.0542672	0.126542	-0.020538	0.017501	0.00011294	0.00890568	0.0841114	0.218699	0.0341575	0.118216	0.137321	0.0113329	-0.0111046	0.0326889	-0.0187266
0.733333	0.0683303	0.0231913	-0.002195	0.0563039	0.128883	-0.0206069	0.0192572	0.00053079	0.00915763	0.0894594	0.217521	0.0345425	0.122799	0.143821	0.012009	-0.0082385	0.0348318	-0.0194788
0.766667	0.0701167	0.0206256	0.0006658	0.0604635	0.132058	-0.0199632	0.0204565	0.00011186	0.0108268	0.090015	0.219917	0.0356536	0.125493	0.149134	0.0117163	-0.006117	0.0308318	-0.0185815
0.8	0.0662888	0.0169023	0.00310578	0.0649199	0.130329	-0.0185677	0.0205003	0.00022079	0.012803	0.0925522	0.217458	0.0378141	0.125741	0.155147	0.00900025	-0.0054452	0.0381582	-0.0190933
0.833333	0.0627034	0.0121834	0.00584201	0.0648196	0.126843	-0.0185501	0.0208109	7.1131e-06	0.0149941	0.0923016	0.214601	0.039153	0.128264	0.160613	0.00937062	-0.0051665	0.0371165	-0.0203802
0.866667	0.0642907	0.00879658	0.00754504	0.0633466	0.124217	-0.0186546	0.0195849	-0.0003797	0.0165267	0.0950286	0.208774	0.0411679	0.131984	0.166291	0.0110682	-0.0060556	0.0377832	-0.0225866
0.9	0.0615379	0.00687511	0.0087986	0.0605007	0.123005	-0.0199398	0.0209613	0.00017976	0.0172955	0.0959867	0.207088	0.041683	0.134684	0.17488	0.0118079	-0.0081803	0.0392555	-0.0230509
0.933333	0.0603901	0.00961501	0.0109189	0.0591404	0.123005	-0.0226804	0.0213201	0.00012237	0.0186994	0.0974565	0.209097	0.0438509	0.135655	0.18403	0.0108303	-0.00811	0.0397932	-0.0226002
0.966667	0.0611038	0.0124953	0.0123913	0.0554693	0.121545	-0.0246958	0.0209744	-1.182e-06	0.0213292	0.0965483	0.209342	0.0440202	0.134941	0.191446	0.00975883	-0.0080437	0.0404311	-0.0242808
1	0.0645623	0.0146063	0.014617	0.0543949	0.121187	-0.026261	0.0217115	-0.0010779	0.02298	0.0970915	0.211427	0.0448804	0.136113	0.192324	0.00934033	-0.0088133	0.0414033	-0.0256682
1.03333	0.0650914	0.0161299	0.0175795	0.0561807	0.122421	-0.027579	0.0210218	-0.0019128	0.0252195	0.0950544	0.212536	0.0446733	0.133666	0.190468	0.00975312	-0.0089708	0.0434451	-0.0281861
1.06667	0.065894	0.017069	0.0203095	0.0561588	0.122806	-0.0279202	0.0223529	-0.002307	0.0258643	0.0939611	0.215088	0.0432623	0.132681	0.188448	0.011394	-0.0087949	0.0453577	-0.0294244
1.1	0.066885	0.0171156	0.0218897	0.0563192	0.120498	-0.028032	0.0232918	-0.002485	0.0280633	0.0952386	0.223562	0.0426922	0.133659	0.188409	0.013608	-0.0100671	0.0484577	-0.0273642
1.13333	0.0671072	0.0172785	0.0235506	0.0550978	0.124944	-0.0281396	0.0243857	-0.002485	0.0318133	0.0995996	0.225277	0.0423446	0.135168	0.185915	0.0137222	-0.0131518	0.045752	-0.0252557
1.16667	0.0719831	0.0185455	0.0245106	0.0540722	0.127986	-0.0282687	0.0253839	-0.0012813	0.0348553	0.101777	0.228473	0.0435794	0.139716	0.18558	0.0127295	-0.0134759	0.04432	-0.0253862
1.2	0.0737007	0.0182396	0.0246034	0.0519855	0.127741	-0.0284393	0.0263098	-0.0001417	0.0401391	0.0955661	0.235969	0.0467506	0.142172	0.184581	0.0104943	-0.0128951	0.0468583	-0.026016
1.23333	0.0745238	0.0188656	0.0255365	0.0481604	0.123934	-0.0276219	0.0267882	0.0001289	0.0449216	0.0920321	0.240248	0.0498246	0.138096	0.183225	0.00918873	-0.012182	0.0485538	-0.0265321
1.26667	0.075249	0.0201934	0.026883	0.0484297	0.12023	-0.0274596	0.028229	0.00080693	0.0484402	0.0929186	0.240444	0.0515967	0.13328	0.183926	0.00916207	-0.0110243	0.0544124	-0.0271536
1.3	0.0787773	0.0215293	0.028065	0.0483055	0.119617	-0.0280516	0.030605	0.00230935	0.051742	0.0911201	0.244605	0.0514939	0.133122	0.189065	0.0101919	-0.0112597	0.0578718	-0.0271785
1.33333	0.0820453	0.0248513	0.0304917	0.0478885	0.117231	-0.0270086	0.0323543	0.00344895	0.0551026	0.0902585	0.246761	0.0518769	0.134248	0.190605	0.0101919	-0.0103537	0.0624488	-0.0266667
1.36667	0.0825156	0.0300473	0.0319216	0.0484356	0.116637	-0.024525	0.0341741	0.00453244	0.0604697	0.0839979	0.25332	0.0517138	0.132319	0.195385	0.00896639	-0.0107914	0.0686988	-0.0263776
1.4	0.0855495	0.0337195	0.0339136	0.0474085	0.117297	-0.024612	0.0356339	0.00636688	0.0650621	0.0801414	0.258484	0.0542236	0.131905	0.195209	0.00885752	-0.0088878	0.0704859	-0.0259296
1.43333	0.0849417	0.0326551	0.0376446	0.0476656	0.118173	-0.0246819	0.0378719	0.0103538	0.0698587	0.0768998	0.259185	0.0541024	0.130894	0.191168	0.00933613	-0.010058	0.0761672	-0.0267402
1.46667	0.0887893	0.0294891	0.0400556	0.0510483	0.119321	-0.0232012	0.0397675	0.013229	0.0741339	0.0736337	0.26377	0.0543945	0.132093	0.188981	0.00964372	-0.0092363	0.0748868	-0.0265027
1.5	0.0890656	0.0273687	0.0419667	0.056707	0.118738	-0.0230308	0.0408235	0.0184658	0.0783984	0.0723761	0.266947	0.0570368	0.134042	0.193315	0.00762395	-0.007954	0.0736806	-0.0265296
1.53333	0.0883269	0.0272993	0.0450288	0.0610137	0.121069	-0.0220911	0.0426803	0.0212122	0.082217	0.0713761	0.271266	0.059825	0.135424	0.194855	0.00716558	-0.0075716	0.0723158	-0.0265065
1.56667	0.0908868	0.0265602	0.0476813	0.0636555	0.123877	-0.0205361	0.0457894	0.023934	0.0872647	0.0725037	0.274838	0.0629062	0.138027	0.193585	0.00844864	-0.006815	0.0753329	-0.0279144
1.6	0.0913036	0.0273683	0.0516257	0.0637791	0.127061	-0.0200508	0.0498353	0.0278707	0.0921394	0.0712262	0.276269	0.0638241	0.139997	0.192626	0.00823965	-0.0047972	0.0775359	-0.0295394
1.63333	0.0923512	0.0281579	0.0546715	0.0621786	0.122822	-0.0190557	0.0528687	0.0330893	0.09506	0.0626709	0.277011	0.0655276	0.143848	0.194307	0.00943882	-0.0037377	0.0849334	-0.0312322
1.66667	0.0967304	0.0291604	0.0564443	0.0611117	0.119357	-0.0185654	0.0552834	0.034812	0.0978761	0.0608234	0.280399	0.0646798	0.142189	0.192925	0.0109509	-0.0036103	0.0932395	-0.0314729
1.7	0.100546	0.0295988	0.0597268	0.0621256	0.119621	-0.0170551	0.0596501	0.0363031	0.0983185	0.062307	0.284014	0.0619421	0.13882	0.19437	0.0123493	-0.0044078	0.0943264	-0.0321722
1.73333	0.100449	0.0330288	0.0622337	0.0677253	0.124646	-0.0166217	0.0628097	0.0414581	0.0990316	0.0634253	0.286867	0.0592923	0.139977	0.198768	0.0136026	-0.0061016	0.0954087	-0.0323178
1.76667	0.101745	0.0362016	0.0643896	0.0673898	0.128309	-0.0156285	0.0665277	0.0472789	0.101974	0.0601082	0.294657	0.0589836	0.146848	0.201322	0.0154138	-0.006958	0.0987658	-0.0319392
1.8	0.102474	0.0403255	0.067128	0.0645643	0.128518	-0.0153483	0.0678985	0.0514785	0.104655	0.0592431	0.297755	0.0598759	0.14778	0.197961	0.0170398	-0.0055321	0.0957458	-0.0321392
1.83333	0.106474	0.0428976	0.0677631	0.0632178	0.13326	-0.0156959	0.070195	0.0570575	0.10755	0.0559716	0.298456	0.0603145	0.145916	0.194525	0.0183994	-0.006447	0.0939649	-0.0313752
1.86667	0.107528	0.0435663	0.070545	0.0644152	0.136796	-0.0180249	0.0754873	0.0641474	0.11072	0.0535813	0.295541	0.0630202	0.148588	0.193507	0.0202202	-0.0045331	0.0914186	-0.0302909
1.9	0.110049	0.0451653	0.0746296	0.0672216	0.138258	-0.0171667	0.081718	0.0710462	0.113661	0.0531606	0.299111	0.062941	0.149002	0.194471	0.0211155	-0.004181	0.0923888	-0.0287043
1.93333	0.112491	0.0497237	0.0763385	0.0701978	0.1409	-0.0151477	0.0884962	0.0749024	0.114877	0.0513995	0.302454	0.0629272	0.149456	0.196947	0.0225118	-0.0030584	0.0937456	-0.0258672
1.96667	0.113912	0.0539141	0.0790264	0.0690073	0.142704	-0.0159268	0.0944981	0.0773649	0.116403	0.0521578	0.303222	0.0652487	0.149777	0.19985	0.023634	-0.00375	0.0975015	-0.0241214
2	0.117514	0.0566805	0.0808908	0.0640027	0.144134	-0.0164916	0.100899	0.0778282	0.118532	0.0514012	0.303503	0.0639667	0.148242	0.201735	0.0262622	-0.0025219	0.0991357	-0.0235839
2.03333	0.126125	0.0618595	0.0804829	0.0584925	0.147616	-0.0177042	0.107395	0.0814167	0.121747	0.0532707	0.303739	0.0646469	0.148614	0.207015	0.0264222	0.00022722	0.0989955	-0.0225728
2.06667	0.126782	0.0661376	0.0802835	0.0534193	0.150207	-0.018422	0.109971	0.0880394	0.124376	0.0578898	0.303272	0.0654705	0.148168	0.211288	0.0251751	0.00341566	0.0982326	-0.0219526
2.1	0.127023	0.0666815	0.0811571	0.0536252	0.151552	-0.0176325	0.113108	0.0942531	0.125131	0.060346	0.304338	0.0663132	0.146621	0.211333	0.0260385	0.00515058	0.0996215	-0.0216835
2.13333	0.130875	0.0706331	0.0827018	0.0558488	0.153738	-0.0174413	0.117718	0.0979324	0.127042	0.0683466	0.303949	0.06613	0.142637	0.211696	0.0261891	0.00797792	0.09612	-0.0211142
2.16667	0.128383	0.0742154	0.0850296	0.0584285	0.155634	-0.0167041	0.125164	0.103617	0.129976	0.0720389	0.302986	0.0669237	0.14189	0.212729	0.0260795	0.00978969	0.0900555	-0.0195498
2.2	0.130403	0.0782525	0.0870934	0.0606771	0.15924	-0.0174769	0.129044	0.10965	0.134082	0.0734315	0.30053	0.0692286	0.142497	0.212795	0.0273478	0.0116319	0.0919444	-0.0185087
2.23333	0.136097	0.0800156	0.0899408	0.0606966	0.158094	-0.0192959	0.135565	0.113951	0.137885	0.0780722	0.301977	0.0700891	0.144067	0.209305	0.0292839	0.0138898	0.0947431	-0.0195036
2.26667	0.143276	0.0818641	0.0914651	0.0640624	0.158503	-0.0215426	0.139397	0.119054	0.140835	0.0867308	0.302303	0.0709226	0.143887	0.209901	0.0307934	0.0156137	0.0935274	-0.0194259
2.3	0.15115	0.0838117	0.0923608	0.0666265	0.160555	-0.0221047	0.144992	0.124893	0.143781	0.0903968	0.309917	0.0714043	0.144664	0.213534	0.0313947	0.0160548	0.0958422	-0.0188487
2.33333	0.158715	0.0850854	0.0942425	0.065797	0.160555	-0.022196	0.151371	0.127462	0.148107	0.0928434	0.316584	0.0717666	0.145152	0.217473	0.031887	0.0178922	0.0969767	-0.0196127
2.36667	0.166715	0.0877056	0.0958735	0.0631613	0.159809	-0.022713	0.155914	0.129567	0.150632	0.0965592	0.320807	0.0705902	0.142145	0.215796	0.0331857	0.019149	0.095654	-0.020497
2.4	0.172345	0.0907461	0.0967699	0.0631845	0.161132	-0.0232426	0.158536	0.131048	0.153422	0.0969199	0.323046	0.0698123	0.141868	0.214329	0.0335346	0.0182882	0.0964881	-0.0214818
2.43333	0.177947	0.0915157	0.0989267	0.0596954	0.162342	-0.0240606	0.160909	0.135922	0.156405	0.0983008	0.330429	0.0709276	0.13952	0.210726	0.032979	0.0178294	0.0889124	-0.0226242
2.46667	0.180424	0.0936567	0.101041	0.0592324	0.160106	-0.0232272	0.165987	0.144047	0.156888	0.0971781	0.335254	0.0723576	0.136039	0.209049	0.0346583	0.0196237	0.0862038	-0.0237771
2.5	0.183012	0.0970375	0.10403	0.0608013	0.160742	-0.021914	0.169456	0.153589	0.156865	0.0972494	0.336349	0.0733708	0.134564	0.204673	0.0350857	0.0205765	0.0866839	-0.0234148
2.53333	0.180167	0.100232	0.107106	0.0615368	0.157812	-0.0210975	0.170789	0.163388	0.156732	0.0938338	0.337669	0.0749777	0.136413	0.196931	0.0363405	0.0199595	0.0900782	-0.024006
2.56667	0.185665	0.102414	0.111141	0.0636846	0.158378	-0.0222284	0.176759	0.169425	0.158946	0.0884492	0.339189	0.0756774	0.138606	0.190863	0.03788	0.0182828	0.0903419	-0.0233115
2.6	0.191586	0.107736	0.114694	0.0628437	0.158698	-0.0227043	0.181972	0.172473	0.16282	0.0865842	0.33735	0.0760872	0.138705	0.191419	0.0381603	0.0166364	0.087091	-0.0233987
2.63333	0.195454	0.107679	0.117777	0.0592038	0.157878	-0.023137	0.186796	0.175874	0.166528	0.0838573	0.340713	0.0804386	0.139537	0.187443	0.0385599	0.0145066	0.0889736	-0.0231654
2.66667	0.201251	0.107985	0.120412	0.0589785	0.158101	-0.0236858	0.188724	0.182124	0.172336	0.0805949	0.347341	0.0846663	0.140043	0.184754	0.039896	0.0120787	0.0905317	-0.0230172
2.7	0.200001	0.108169	0.121883	0.0568625	0.155809	-0.023713	0.190725	0.188372	0.177239	0.0807582	0.348845	0.0866012	0.137203	0.183743	0.040277	0.0107393	0.0900317	-0.0224195
2.73333	0.198272	0.109743	0.124227	0.0525583	0.15226	-0.0232657	0.193219	0.191823	0.180647	0.0748451	0.349842	0.0894725	0.135092	0.182925	0.0392749	0.00772612	0.0914899	-0.0217202
2.76667	0.198972	0.111421	0.131922	0.0500949	0.152421	-0.0224493	0.19772	0.193978	0.183712	0.0694543	0.345877	0.0899533	0.13615	0.1796	0.0372999	0.00618279	0.0929414	-0.0229249
2.8	0.197341	0.112834	0.139842	0.0509989	0.155805	-0.0226134	0.202511	0.196052	0.186353	0.0656395	0.342257	0.0894397	0.134441	0.174241	0.0376175	0.0057595	0.0972162	-0.0233019
2.83333	0.195178	0.114121	0.146615	0.0535871	0.159529	-0.0225941	0.205936	0.199352	0.187355	0.0620539	0.343247	0.0890166	0.133814	0.172756	0.0366282	0.00685687	0.098494	-0.0232469
2.86667	0.1934	0.114134	0.152421	0.0560046	0.161626	-0.0212263	0.210332	0.20251	0.187703	0.0618423	0.342122	0.0900219	0.137803	0.174144	0.0331317	0.00833835	0.098494	-0.0231974
2.9	0.194289	0.114989	0.158676	0.0502981	0.165259	-0.0212713	0.2135	0.204017	0.188841	0.063342	0.339089	0.0926982	0.140079	0.177005	0.0312689	0.00980182	0.099838	-0.0235883
2.93333	0.198683	0.11461	0.163962	0.0483768	0.164634	-0.021695	0.216398	0.204913	0.190701	0.0635417	0.330406	0.0938103	0.144869	0.180406	0.0319527	0.0105537	0.102779	-0.0253193
2.96667	0.20229	0.113882	0.169845	0.0497606	0.165615	-0.0231236	0.219977	0.211918	0.193109	0.0664121	0.329786	0.0938652	0.148102	0.178177	0.0308217	0.00991878	0.103468	-0.0256074
3	0.209578	0.115634	0.175905	0.0544195	0.168237	-0.0246226	0.225089	0.217514	0.196368	0.0694043	0.327737	0.0952534	0.148858	0.174732	0.0299173	0.00960283	0.100817	-0.0264011
3.03333	0.218689	0.1139	0.184078	0.0600556	0.168701	-0.0252823	0.231448	0.218624	0.200288	0.0722197	0.324265	0.0947291	0.148361	0.176162	0.0292945	0.00928921	0.0941872	-0.0251003
3.06667	0.219335	0.115655	0.188347	0.0618157	0.167919	-0.0249768	0.236745	0.221397	0.20307	0.0781797	0.322719	0.0963216	0.145582	0.173317	0.0285583	0.00979075	0.0950079	-0.0242054
3.1	0.225707	0.117985	0.193243	0.0658668	0.167067	-0.0251609	0.24361	0.226052	0.205098	0.0798922	0.320437	0.0969024	0.14424	0.168981	0.028289	0.0113555	0.0972668	-0.0236917
3.13333	0.233198	0.124213	0.199665	0.0660313	0.171697	-0.0252747	0.25038	0.227111	0.205956	0.081637	0.319167	0.0952673	0.142789	0.169172	0.0280706	0.0116992	0.0991213	-0.0245689
3.16667	0.239324	0.128318	0.207424	0.0655022	0.174895	-0.0244686	0.260468	0.223948	0.205071	0.0876858	0.312358	0.0948123	0.141093	0.172005	0.0269107	0.0146385	0.101642	-0.0254278
3.2	0.249245	0.134067	0.215327	0.0651245	0.173854	-0.0245116	0.268828	0.224541	0.206688	0.0931485	0.309838	0.0956043	0.142334	0.172172	0.0260157	0.0169583	0.099054	-0.0264101
3.23333	0.25614	0.136853	0.224733	0.0648521	0.178265	-0.0245983	0.275369	0.228363	0.210406	0.100164	0.305674	0.0970344	0.143861	0.174429	0.0259416	0.0179815	0.0954974	-0.0251088
3.26667	0.264473	0.140237	0.230852	0.0650094	0.182269	-0.0243147	0.281521	0.234059	0.210796	0.108231	0.304063	0.0998831	0.142329	0.175665	0.0258894	0.0186708	0.0956756	-0.0239881
3.3	0.276737	0.141621	0.233238	0.0633892	0.183611	-0.0239714	0.285583	0.236026	0.213034	0.119063	0.303362	0.102634	0.146727	0.179235	0.0237155	0.0198506	0.0914976	-0.0231334
3.33333	0.278057	0.144488	0.237703	0.0656472	0.181763	-0.0240628	0.289309	0.242259	0.21458	0.127642	0.303052	0.106234	0.148312	0.180011	0.0230708	0.0189153	0.0895195	-0.0235495
3.36667	0.282769	0.148163	0.24146	0.0725733	0.184035	-0.0244341	0.293515	0.248056	0.217725	0.130777	0.306257	0.108321	0.14569	0.175971	0.0250011	0.0154798	0.0899163	-0.0238164
3.4	0.289554	0.152135	0.24569	0.0796424	0.181711	-0.0240357	0.299916	0.254556	0.222858	0.13563	0.307689	0.109688	0.14436	0.17359	0.0257398	0.0134603	0.0889743	-0.0235448
3.43333	0.298464	0.156788	0.250193	0.0831172	0.181962	-0.0246028	0.30557	0.261597	0.227898	0.139939	0.310376	0.112212	0.140948	0.169985	0.0245332	0.0132475	0.0869103	-0.021513
3.46667	0.304722	0.16382	0.25354	0.0819731	0.184287	-0.024598	0.312581	0.261381	0.234481	0.139126	0.308739	0.113883	0.140058	0.166532	0.0246624	0.0134856	0.0898212	-0.0205094
3.5	0.308673	0.167834	0.257696	0.0805318	0.188428	-0.0241168	0.32152	0.263276	0.238423	0.140375	0.310901	0.114273	0.139963	0.165823	0.0257023	0.0141012	0.0988306	-0.0189582
3.53333	0.314006	0.171491	0.260673	0.0788669	0.197094	-0.0241039	0.331352	0.271966	0.24316	0.143826	0.313224	0.115987	0.13831	0.162505	0.0261528	0.0150457	0.102791	-0.0186517
3.56667	0.330353	0.174777	0.264879	0.0780373	0.201245	-0.0242123	0.338233	0.276313	0.247576	0.142084	0.313202	0.117234	0.13899	0.164798	0.0262116	0.0154255	0.0991737	-0.0192008
3.6	0.334715	0.177463	0.269357	0.0771761	0.206572	-0.0237911	0.340327	0.28076	0.2528	0.140494	0.314955	0.120537	0.139387	0.166079	0.0271282	0.0169899	0.0987769	-0.0199645
3.63333	0.335071	0.178075	0.272764	0.0815017	0.209785	-0.0234327	0.342168	0.290375	0.255643	0.140925	0.316194	0.1215	0.139756	0.168721	0.0273781	0.0202467	0.0959233	-0.0196883
3.66667	0.336784	0.178383	0.276186	0.0841207	0.208194	-0.0237862	0.341629	0.300643	0.259906	0.139485	0.318573	0.121318	0.139857	0.168427	0.0279825	0.0218812	0.0946597	-0.018323
3.7	0.336455	0.17894	0.280856	0.0893274	0.211135	-0.0234701	0.344309	0.306173	0.263758	0.135497	0.319943	0.121509	0.14288	0.16577	0.0277609	0.0237045	0.0983838	-0.0162563
3.73333	0.34133	0.181256	0.280924	0.0913141	0.209907	-0.0228283	0.34755	0.311395	0.266987	0.139503	0.320148	0.123758	0.145331	0.1634	0.0267033	0.025434	0.100218	-0.0150676
3.76667	0.343701	0.182664	0.28242	0.0930409	0.208389	-0.0232461	0.351566	0.3141	0.272423	0.140206	0.321245	0.124894	0.14637	0.162606	0.0270961	0.0267873	0.101498	-0.013646
3.8	0.345598	0.186223	0.287838	0.0942699	0.207238	-0.0235662	0.354997	0.320086	0.277318	0.137333	0.319537	0.125129	0.144332	0.160735	0.027489	0.0275909	0.106493	-0.0138128
3.83333	0.356687	0.188124	0.29551	0.0925833	0.208561	-0.0236155	0.3567	0.320208	0.28202	0.13836	0.317727	0.126337	0.143036	0.159093	0.0268037	0.0281599	0.105325	-0.0149652
3.86667	0.372192	0.190985	0.304533	0.0887144	0.207569	-0.0242058	0.35975	0.321761	0.286358	0.141266	0.317177	0.129297	0.142647	0.160843	0.0257457	0.0306786	0.105409	-0.0144718
3.9	0.374675	0.1958	0.311636	0.0873286	0.20905	-0.0246544	0.361984	0.32649	0.290194	0.141822	0.316347	0.133743	0.1418	0.16243	0.0257012	0.0344266	0.104498	-0.0145824
3.93333	0.378444	0.200122	0.317732	0.0890659	0.212984	-0.0242247	0.366164	0.331406	0.294372	0.146213	0.314303	0.136486	0.141244	0.170678	0.0263773	0.0340824	0.10841	-0.0153014
3.96667	0.380729	0.202986	0.324179	0.0885451	0.216476	-0.0239302	0.368309	0.334193	0.299454	0.155123	0.310676	0.139848	0.140901	0.174944	0.0249034	0.0333804	0.109589	-0.0146206
4	0.385287	0.207899	0.330972	0.087575	0.213379	-0.024101	0.368897	0.33781	0.305571	0.160857	0.310086	0.146906	0.138647	0.18202	0.02381	0.0326346	0.108671	-0.0146206
4.03333	0.387098	0.216005	0.337978	0.0892238	0.206089	-0.0244595	0.367298	0.337362	0.309675	0.164157	0.311039	0.151159	0.136717	0.184716	0.0234998	0.0331411	0.112177	-0.0139772
4.06667	0.385103	0.22052	0.345478	0.0936535	0.201662	-0.0248921	0.371738	0.340877	0.314214	0.173766	0.3113	0.152842	0.135024	0.18564	0.0226378	0.0320558	0.118876	-0.0133294
4.1	0.393267	0.225263	0.349015	0.0928408	0.2002	-0.0254008	0.377586	0.344241	0.319409	0.181272	0.309065	0.154104	0.135589	0.182814	0.021139	0.029913	0.119504	-0.0113602
4.13333	0.395092	0.2338	0.352647	0.0921184	0.201561	-0.0259424	0.383756	0.347979	0.325119	0.187589	0.308722	0.15691	0.135428	0.180276	0.021139	0.0261417	0.121533	-0.0104477
4.16667	0.39248	0.242684	0.357771	0.0940881	0.212667	-0.0265158	0.39097	0.352847	0.329775	0.195819	0.312061	0.162938	0.134612	0.179699	0.0207902	0.0231298	0.123581	-0.0109333
4.2	0.396042	0.246191	0.363284	0.0935325	0.21315	-0.0269457	0.397262	0.361181	0.33481	0.20687	0.31255	0.171123	0.134367	0.178267	0.0211047	0.0207905	0.122857	-0.0121822
4.23333	0.407002	0.24923	0.368584	0.0907766	0.211944	-0.0277625	0.401447	0.365304	0.340103	0.206477	0.317018	0.176988	0.1334	0.176207	0.0231061	0.0211431	0.120619	-0.0131097
4.26667	0.410703	0.254852	0.371482	0.0855194	0.210658	-0.0277625	0.404537	0.369019	0.346914	0.208906	0.319249	0.181741	0.13249	0.174302	0.0225635	0.0214555	0.114395	-0.0133275
4.3	0.416259	0.259902	0.376556	0.0848539	0.207339	-0.0279393	0.412084	0.3753	0.352191	0.212149	0.31844	0.186807	0.130749	0.174553	0.0229918	0.020905	0.109775	-0.0125876
4.33333	0.424427	0.267335	0.377201	0.0875758	0.203826	-0.0280543	0.422573	0.386035	0.357952	0.216115	0.313559	0.189222	0.133722	0.173014	0.0240291	0.0208903	0.115492	-0.0102301
4.36667	0.423612	0.272473	0.37592	0.083892	0.200788	-0.0273673	0.431391	0.39334	0.363692	0.219285	0.31136	0.188835	0.13643	0.169245	0.0248121	0.0211783	0.117016	-0.0094564
4.4	0.436689	0.274276	0.373203	0.0820651	0.197103	-0.0270971	0.443151	0.397033	0.367257	0.222404	0.31195	0.190065	0.138551	0.165204	0.0253666	0.0203822	0.119048	-0.0083357
4.43333	0.447375	0.278201	0.376605	0.0838302	0.19035	-0.0272969	0.450952	0.400539	0.369934	0.221717	0.313443	0.193072	0.14211	0.158588	0.0246905	0.0215848	0.11732	-0.007069
4.46667	0.462701	0.283452	0.381675	0.0875711	0.184471	-0.0273146	0.457165	0.409341	0.37269	0.224446	0.316147	0.193802	0.143745	0.16114	0.0245304	0.023625	0.114732	-0.0064357
4.5	0.475296	0.285313	0.384751	0.0857252	0.184824	-0.0268969	0.464921	0.411267	0.375377	0.224252	0.318211	0.194849	0.146353	0.160416	0.0238543	0.0231146	0.113163	-0.0054048
4.53333	0.497486	0.284928	0.385251	0.0853453	0.188489	-0.0255536	0.474965	0.414494	0.37983	0.228916	0.316474	0.196042	0.15027	0.162354	0.0238543	0.0212524	0.109332	-0.0047504
4.56667	0.512443	0.28698	0.387564	0.0832703	0.192273	-0.0248052	0.478079	0.419398	0.382733	0.230812	0.316778	0.19864	0.152907	0.160187	0.0226751	0.0213505	0.104845	-0.0044285
4.6	0.519392	0.29071	0.393671	0.0843039	0.191696	-0.0241304	0.482335	0.422513	0.383439	0.236258	0.32235	0.203037	0.155163	0.165816	0.0213006	0.0205197	0.108804	-0.0057148
4.63333	0.536783	0.292378	0.400074	0.0823309	0.188682	-0.0230045	0.486336	0.425195	0.3859	0.241441	0.322227	0.209062	0.15807	0.17216	0.022193	0.0213739	0.108349	-0.0062509
4.66667	0.553529	0.294032	0.401319	0.0801821	0.177975	-0.0230505	0.487903	0.425331	0.389804	0.241577	0.316812	0.211629	0.1605	0.173639	0.0220464	0.0226446	0.107546	-0.0060309
4.7	0.565804	0.297581	0.401251	0.0785155	0.174761	-0.0235101	0.490345	0.4233	0.391901	0.242849	0.314661	0.211905	0.16034	0.176555	0.0213008	0.0249576	0.108024	-0.0043746
4.73333	0.574451	0.300126	0.403383	0.0842626	0.178877	-0.0231276	0.496447	0.422073	0.393312	0.247241	0.310758	0.212681	0.161664	0.182111	0.0220627	0.025369	0.111695	-0.0028847
4.76667	0.587025	0.301377	0.40589	0.0901098	0.183401	-0.0223679	0.498364	0.421135	0.395597	0.251075	0.308913	0.213018	0.16036	0.184576	0.0230725	0.0254978	0.115663	-0.0019264
4.8	0.597259	0.304563	0.40497	0.0908586	0.191496	-0.0216665	0.503291	0.418944	0.398142	0.256246	0.311694	0.212796	0.161031	0.187018	0.0232257	0.0262563	0.115446	-0.0016019
4.83333	0.608306	0.302978	0.406655	0.0881367	0.197524	-0.0209367	0.508545	0.41654	0.400173	0.262617	0.320003	0.214377	0.159003	0.192472	0.0247135	0.0267007	0.112331	-0.0013272
4.86667	0.625104	0.304447	0.409766	0.0918205	0.201634	-0.0200989	0.511479	0.416789	0.4054	0.268787	0.325422	0.21816	0.159161	0.195453	0.0256889	0.0264989	0.111569	-0.0005962
4.9	0.632888	0.306862	0.413043	0.0918423	0.203864	-0.0189769	0.513211	0.420979	0.413238	0.278518	0.326384	0.219964	0.15729	0.196319	0.0277845	0.02701	0.110805	0.00063915
4.93333	0.640325	0.311262	0.412069	0.0902423	0.210617	-0.0181504	0.516924	0.42081	0.420145	0.289132	0.32716	0.220798	0.153781	0.19917	0.0291063	0.0273456	0.115985	0.00094385
4.96667	0.638978	0.313117	0.411727	0.0900052	0.215475	-0.0172764	0.520105	0.419349	0.42511	0.297749	0.328689	0.227154	0.151632	0.197571	0.030675	0.0283203	0.119817	0.00031056
5	0.636639	0.315967	0.411252	0.0913294	0.21696	-0.0168086	0.521223	0.421828	0.432918	0.30943	0.330022	0.230239	0.151786	0.196838	0.0317534	0.0305657	0.119014	-0.0003847
5.03333	0.625973	0.319247	0.412414	0.0881932	0.215606	-0.0166106	0.52173	0.427529	0.438491	0.313691	0.332389	0.235936	0.150763	0.196388	0.0321197	0.0307284	0.121981	-0.0014651
5.06667	0.617331	0.323251	0.412384	0.0877886	0.211823	-0.0159137	0.525847	0.434874	0.44383	0.314265	0.333873	0.240754	0.149191	0.199693	0.0332044	0.0307185	0.125581	-0.0006086
5.1	0.609391	0.325138	0.413887	0.0888222	0.208018	-0.0158942	0.530489	0.442964	0.448988	0.317911	0.334644	0.241469	0.146924	0.199083	0.0347842	0.0316172	0.126838	-0.0006086
5.13333	0.60556	0.325332	0.414807	0.092602	0.201622	-0.0162349	0.536184	0.450585	0.454293	0.323718	0.334644	0.240482	0.145272	0.198621	0.034294	0.0331635	0.12997	-0.0001821
5.16667	0.610672	0.325469	0.41555	0.0938922	0.204666	-0.0154752	0.54408	0.45664	0.458106	0.334546	0.340319	0.240939	0.145443	0.205626	0.0347895	0.0332438	0.129685	0.00146595
5.2	0.610953	0.329379	0.416715	0.0933366	0.208741	-0.0144739	0.549045	0.46223	0.46347	0.337848	0.34686	0.241861	0.14602	0.213363	0.0348964	0.0318297	0.130398	0.00275152
5.23333	0.606985	0.336768	0.416525	0.0929568	0.207394	-0.0137081	0.552278	0.471957	0.469194	0.338037	0.3552	0.24111	0.143233	0.21504	0.0324364	0.0321275	0.131092	0.00275152
5.26667	0.599598	0.343725	0.415219	0.0946199	0.201717	-0.013882	0.557475	0.480556	0.471896	0.339081	0.361735	0.245272	0.142151	0.215547	0.0321592	0.03184	0.130195	0.00401544
5.3	0.589725	0.3484	0.414993	0.0958306	0.19773	-0.013981	0.558822	0.490087	0.47378	0.338678	0.364551	0.252063	0.14318	0.216454	0.0333229	0.0315112	0.132474	0.0039183
5.33333	0.592949	0.35771	0.415385	0.0972162	0.196786	-0.0143965	0.55824	0.497505	0.477074	0.33669	0.364774	0.258174	0.144772	0.2173	0.0326897	0.0334954	0.134895	0.00353031
5.36667	0.585462	0.364818	0.416506	0.0969555	0.19705	-0.0143825	0.561017	0.501308	0.476046	0.335953	0.363266	0.262151	0.146436	0.222901	0.0324332	0.035204	0.138048	0.00227621
5.4	0.584896	0.370301	0.418683	0.10213	0.195078	-0.0133598	0.56222	0.503978	0.475105	0.335737	0.365707	0.265116	0.150797	0.22652	0.0311465	0.0344698	0.142898	0.00017503
5.43333	0.577833	0.373332	0.419186	0.101843	0.189732	-0.012484	0.565246	0.508423	0.475578	0.334122	0.36965	0.268295	0.156286	0.22657	0.0304485	0.0364647	0.145121	-0.001552
5.46667	0.58114	0.376646	0.4202	0.103845	0.182588	-0.0115029	0.566572	0.512908	0.473685	0.330076	0.376317	0.268549	0.161346	0.227221	0.0302215	0.0369709	0.145957	-0.0027445
5.5	0.581784	0.381578	0.420224	0.105201	0.178544	-0.0112901	0.567007	0.51455	0.46989	0.326658	0.379745	0.269284	0.163935	0.226946	0.0296171	0.0347776	0.150936	-0.0034409
5.53333	0.590528	0.384086	0.421659	0.109126	0.177721	-0.0118331	0.569012	0.512041	0.467752	0.32317	0.3855	0.269404	0.162579	0.227735	0.0289704	0.0363536	0.155972	-0.0045553
5.56667	0.5984	0.384486	0.420235	0.10892	0.178186	-0.0116851	0.568198	0.504545	0.464855	0.326134	0.39174	0.270321	0.163666	0.230146	0.0274298	0.0385639	0.153858	-0.0064394
5.6	0.60137	0.384265	0.417343	0.107987	0.177418	-0.0112744	0.566354	0.499484	0.466107	0.329276	0.394686	0.272988	0.165182	0.231428	0.0255699	0.0402729	0.15151	-0.0046767
5.63333	0.601996	0.383884	0.416732	0.104355	0.179139	-0.0113229	0.566291	0.495735	0.467013	0.329446	0.402499	0.277333	0.166274	0.230682	0.0249655	0.0397579	0.150277	-0.0048986
5.66667	0.596811	0.386865	0.41796	0.10178	0.175391	-0.0118172	0.566948	0.496183	0.467997	0.323787	0.408455	0.282899	0.167328	0.226696	0.0224972	0.0419848	0.151023	-0.006169
5.7	0.600633	0.389017	0.418886	0.102415	0.175772	-0.0117139	0.566875	0.494938	0.467351	0.319601	0.409718	0.28595	0.168595	0.219791	0.0202439	0.0425414	0.151043	-0.007238
5.73333	0.602623	0.387923	0.421188	0.101109	0.176484	-0.011622	0.56877	0.491391	0.466533	0.321204	0.408847	0.292077	0.170412	0.219654	0.0196088	0.0418891	0.152096	-0.0084912
5.76667	0.611823	0.385397	0.423249	0.0969554	0.176026	-0.0115488	0.570245	0.492745	0.467534	0.324573	0.410873	0.295762	0.173316	0.222873	0.0184021	0.043135	0.153925	-0.0101005
5.8	0.618235	0.384159	0.424217	0.0991251	0.173866	-0.0112521	0.569862	0.491631	0.467728	0.328089	0.411563	0.298718	0.171894	0.221966	0.0164723	0.0445729	0.152126	-0.0089671
5.83333	0.601499	0.381197	0.425733	0.0991251	0.172514	-0.0098724	0.57235	0.491265	0.46782	0.331726	0.415827	0.301312	0.169241	0.221648	0.0148901	0.0421286	0.151415	-0.0082941
5.86667	0.596785	0.38087	0.425877	0.099887	0.171071	-0.0098584	0.57617	0.496574	0.468255	0.337917	0.422813	0.305444	0.166741	0.220837	0.0121741	0.0422421	0.150414	-0.007198
5.9	0.59512	0.38123	0.427098	0.0970157	0.176908	-0.0101684	0.579454	0.498159	0.469117	0.34393	0.431588	0.306813	0.164203	0.22413	0.00925202	0.0443379	0.148508	-0.0056718
5.93333	0.590694	0.381058	0.427906	0.0963953	0.179466	-0.0099613	0.579795	0.503144	0.468634	0.349309	0.43714	0.307451	0.160479	0.227828	0.0079586	0.044361	0.144988	-0.0039655
5.96667	0.585178	0.382984	0.428672	0.0943451	0.180054	-0.0107295	0.582516	0.5074	0.471441	0.35431	0.435235	0.309156	0.158786	0.23099	0.00611424	0.0432257	0.141169	-0.0024799
6	0.586439	0.384281	0.433873	0.092205	0.179946	-0.0094826	0.587638	0.512538	0.47503	0.354524	0.433077	0.309609	0.155325	0.234389	0.00505197	0.0453298	0.136566	-0.003003
6.03333	0.586125	0.387136	0.436215	0.0903067	0.178614	-0.0078168	0.590437	0.516172	0.476416	0.361319	0.431489	0.311196	0.156824	0.238782	0.00396705	0.0469613	0.129874	-0.0039436
6.06667	0.597799	0.392342	0.440575	0.0909413	0.177283	-0.0069185	0.59366	0.521361	0.483325	0.363978	0.427297	0.312425	0.157133	0.24116	0.00541751	0.0496444	0.128191	-0.0046303
6.1	0.612015	0.395664	0.447103	0.0913582	0.179868	-0.0060157	0.596716	0.52935	0.487641	0.369972	0.426355	0.312768	0.15614	0.24543	0.00657157	0.0501128	0.123486	-0.0050277
6.13333	0.614706	0.401299	0.44895	0.0932252	0.182263	-0.0046142	0.598056	0.536873	0.49165	0.377329	0.426713	0.312792	0.15541	0.247108	0.00517222	0.050348	0.121877	-0.0030096
6.16667	0.612827	0.403851	0.450459	0.0924261	0.187379	-0.002988	0.597168	0.540628	0.493575	0.378572	0.425276	0.310079	0.152469	0.250046	0.00581517	0.0503798	0.119006	-0.0023193
6.2	0.613981	0.406027	0.452767	0.0925195	0.189278	-0.0019249	0.599358	0.548411	0.499072	0.389326	0.429641	0.311404	0.147701	0.250761	0.00749868	0.0518853	0.11855	-0.0023288
6.23333	0.608197	0.408903	0.456296	0.0949796	0.190552	-0.0011713	0.60004	0.554644	0.504502	0.397937	0.429314	0.311233	0.145547	0.246443	0.00727049	0.0543162	0.117015	-0.0011316
6.26667	0.600844	0.412374	0.460306	0.0954885	0.192359	9.1902e-05	0.601591	0.556486	0.509187	0.400941	0.431954	0.310067	0.142826	0.244013	0.0081682	0.055679	0.11512	-0.0017649
6.3	0.596334	0.412629	0.464639	0.0925945	0.192702	0.00203327	0.605093	0.559091	0.51439	0.406873	0.435074	0.308281	0.139965	0.248714	0.00825835	0.0562386	0.112321	-0.0024935
6.33333	0.598779	0.411572	0.468046	0.0904821	0.196439	0.00278062	0.608799	0.562725	0.521994	0.410567	0.437646	0.309029	0.138863	0.248014	0.00872832	0.0579472	0.108503	-0.0028572
6.36667	0.595527	0.413733	0.472097	0.0875317	0.201808	0.00339967	0.608082	0.563257	0.528685	0.413616	0.440853	0.308338	0.139165	0.24758	0.0101691	0.0576605	0.105558	-0.0033605
6.4	0.591318	0.413294	0.475844	0.0840695	0.202304	0.00372693	0.608751	0.567962	0.532329	0.417088	0.439038	0.312627	0.134991	0.248532	0.0117278	0.055923	0.10455	-0.0033301
6.43333	0.600102	0.4151	0.479948	0.0826644	0.20437	0.00388946	0.6093	0.571779	0.53795	0.422506	0.438412	0.318219	0.132171	0.248957	0.0123517	0.0550239	0.106745	-0.0034166
6.46667	0.613914	0.415109	0.483483	0.0813834	0.210052	0.0047576	0.610298	0.570279	0.54415	0.425009	0.444375	0.321682	0.12862	0.250415	0.0137522	0.0556609	0.10627	-0.0026503
6.5	0.625343	0.413311	0.483557	0.0809894	0.214796	0.00343184	0.611143	0.572628	0.54972	0.431141	0.45571	0.327429	0.127942	0.252705	0.0154822	0.0561857	0.102878	-0.0012503
6.53333	0.624321	0.411545	0.4833	0.0774777	0.21573	0.00266363	0.61632	0.575855	0.556055	0.433588	0.462065	0.330496	0.126931	0.252396	0.0170496	0.0556873	0.102516	0.00186116
6.56667	0.610823	0.408753	0.48497	0.0723019	0.217629	0.002532	0.618092	0.580537	0.56273	0.432457	0.471137	0.333236	0.127967	0.252088	0.0178158	0.053721	0.101841	0.00404972
6.6	0.600633	0.410269	0.48417	0.067784	0.217894	0.0024373	0.621214	0.581409	0.5682	0.424476	0.478347	0.339487	0.129859	0.248706	0.0182743	0.0541059	0.106483	0.00409856
6.63333	0.594639	0.409875	0.486316	0.0667688	0.219818	0.00211984	0.623071	0.581661	0.576587	0.415119	0.483193	0.347561	0.130351	0.247213	0.0190233	0.0558693	0.105201	0.0041028
6.66667	0.598244	0.412105	0.4906	0.0694044	0.218739	0.00191179	0.627058	0.584917	0.5854	0.41774	0.489355	0.351477	0.12979	0.24527	0.0197247	0.0560169	0.10549	0.00470083
6.7	0.593482	0.41299	0.493364	0.0683482	0.220396	0.00189455	0.629801	0.58748	0.591102	0.414167	0.486545	0.35357	0.130282	0.252732	0.0215005	0.0549587	0.102369	0.00477477
6.73333	0.598387	0.411976	0.495325	0.0628366	0.223512	0.00156516	0.632874	0.589518	0.595139	0.412039	0.492557	0.357231	0.130599	0.262244	0.0228408	0.0542188	0.102375	0.00394896
6.76667	0.600097	0.414442	0.497037	0.0641275	0.225821	0.00224387	0.639975	0.591138	0.597096	0.414915	0.495461	0.361738	0.133744	0.269445	0.022567	0.0533737	0.104543	0.00460497
6.8	0.605639	0.417918	0.497677	0.0643334	0.224847	0.00110007	0.640956	0.59496	0.602565	0.415086	0.496572	0.365814	0.139286	0.269433	0.02182	0.0535248	0.11041	0.00517031
6.83333	0.609557	0.422627	0.4983	0.0654174	0.219089	0.00036789	0.639959	0.597858	0.609362	0.415353	0.494376	0.368183	0.142537	0.271787	0.0205531	0.0531217	0.115499	0.00568069
6.86667	0.613344	0.42087	0.500104	0.0656489	0.213457	-0.0001888	0.638936	0.597935	0.612646	0.418539	0.488091	0.373465	0.139641	0.274152	0.019727	0.0536858	0.118224	0.00628386
6.9	0.612238	0.423481	0.502235	0.0660544	0.207494	-0.0012982	0.635987	0.596797	0.616264	0.421348	0.48653	0.376539	0.14164	0.273301	0.0194798	0.0562424	0.118651	0.00631458
6.93333	0.605889	0.42221	0.502699	0.0633431	0.207494	-0.0022587	0.636265	0.596945	0.620255	0.423026	0.489448	0.381336	0.144599	0.276725	0.019076	0.057268	0.114294	0.00734631
6.96667	0.59978	0.41927	0.501045	0.0600051	0.210298	-0.0019371	0.636812	0.603756	0.621585	0.426997	0.48933	0.384966	0.147683	0.277984	0.0171871	0.0575223	0.116834	0.00655594
7	0.593237	0.421172	0.501431	0.058388	0.210539	-0.0019479	0.635674	0.6056	0.625917	0.429543	0.489676	0.386848	0.149254	0.278505	0.0159117	0.057935	0.119153	0.00676794
7.03333	0.58583	0.422967	0.503916	0.0598045	0.212552	-0.0021054	0.63139	0.608947	0.629705	0.431844	0.487159	0.390275	0.148	0.281188	0.0153544	0.0574775	0.120907	0.00696595
7.06667	0.589978	0.423307	0.505297	0.0638594	0.212762	-0.0016173	0.632455	0.610842	0.62974	0.439038	0.488959	0.395075	0.147855	0.280284	0.0145303	0.0559441	0.127229	0.00719755
7.1	0.595848	0.422575	0.507794	0.0658638	0.215361	-0.001439	0.633979	0.611216	0.629686	0.446394	0.484493	0.395241	0.147788	0.278407	0.0141524	0.0546884	0.128408	0.0081007
7.13333	0.60655	0.423108	0.510183	0.0661967	0.216545	-0.0003955	0.63366	0.610078	0.628749	0.45542	0.480786	0.395823	0.148275	0.279252	0.0143675	0.0548837	0.13192	0.00851844
7.16667	0.607513	0.425255	0.511593	0.0638302	0.215039	-0.0010286	0.633975	0.608421	0.628907	0.459558	0.478779	0.400129	0.150416	0.281304	0.0144915	0.0543758	0.132951	0.00874396
7.2	0.611323	0.428683	0.515206	0.065397	0.209427	-0.0013734	0.631858	0.605998	0.628631	0.464151	0.484799	0.405206	0.150113	0.279284	0.0133131	0.0532119	0.137405	0.00969854
7.23333	0.611858	0.432028	0.51666	0.0669203	0.204177	-0.0010118	0.631521	0.608404	0.629625	0.46793	0.484245	0.408563	0.150231	0.277119	0.0125805	0.051766	0.136532	0.0107308
7.26667	0.618046	0.431768	0.521108	0.0654542	0.202531	-0.0016434	0.628905	0.614413	0.633482	0.471813	0.482888	0.409284	0.150912	0.27461	0.0122904	0.051185	0.134727	0.011464
7.3	0.614314	0.433533	0.525621	0.0632871	0.2069	-0.0009124	0.630798	0.616666	0.632848	0.478681	0.485149	0.416518	0.149587	0.275184	0.0130373	0.0478544	0.132311	0.0117992
7.33333	0.613255	0.434821	0.528364	0.0612223	0.21087	-4.199e-05	0.631088	0.618379	0.629488	0.487502	0.488773	0.420608	0.152869	0.277523	0.0143286	0.0465793	0.131477	0.013074
7.36667	0.612178	0.440812	0.532138	0.0599326	0.214797	0.00170321	0.63167	0.622269	0.631051	0.487013	0.49819	0.421366	0.154733	0.280752	0.0153013	0.047304	0.131103	0.0134268
7.4	0.614353	0.442746	0.534509	0.0602137	0.21808	0.00423797	0.635598	0.625525	0.632732	0.48268	0.495623	0.423612	0.156508	0.280803	0.0149533	0.0456428	0.130261	0.0133986
7.43333	0.617528	0.44623	0.536586	0.0615945	0.214617	0.00538244	0.637776	0.627109	0.633163	0.481381	0.491609	0.422992	0.156803	0.277734	0.0146862	0.0446508	0.130261	0.0123259
7.46667	0.615934	0.452359	0.541197	0.0648563	0.206847	0.00543184	0.642909	0.62647	0.634918	0.478196	0.489959	0.426645	0.157396	0.279062	0.0158795	0.0436689	0.125759	0.0133437
7.5	0.610177	0.456769	0.544144	0.0646215	0.204083	0.00759211	0.64837	0.628238	0.633265	0.479681	0.482246	0.435155	0.156984	0.277409	0.016052	0.042888	0.123668	0.0149734
7.53333	0.606512	0.458563	0.547395	0.0613949	0.202124	0.00883606	0.651262	0.630029	0.63178	0.481707	0.482305	0.439589	0.159618	0.274456	0.0168727	0.0426006	0.120029	0.0162975
7.56667	0.598445	0.46122	0.550398	0.0581014	0.200882	0.00847956	0.651904	0.630039	0.631895	0.478808	0.476441	0.442823	0.156347	0.276514	0.0185893	0.0435716	0.114007	0.0188713
7.6	0.592523	0.464599	0.552444	0.0530509	0.197769	0.0087614	0.653729	0.632557	0.632776	0.483684	0.478865	0.447042	0.154223	0.282046	0.0187691	0.0449864	0.110323	0.0206399
7.63333	0.587176	0.464864	0.554088	0.0474734	0.193838	0.00868014	0.658277	0.636562	0.632223	0.489903	0.48345	0.447543	0.153961	0.286024	0.0185823	0.044365	0.108979	0.0218873
7.66667	0.587135	0.464281	0.556958	0.0436743	0.196907	0.00999663	0.659132	0.640938	0.631974	0.494646	0.483275	0.44875	0.155045	0.285423	0.0193442	0.044533	0.110258	0.0223968
7.7	0.587467	0.463916	0.557976	0.0386119	0.198927	0.0102264	0.664666	0.640095	0.631214	0.493702	0.479245	0.447896	0.159255	0.284656	0.0197098	0.044986	0.106925	0.0223538
7.73333	0.586326	0.462202	0.560123	0.0343877	0.201637	0.00974166	0.667471	0.636587	0.630732	0.491523	0.477341	0.449463	0.161395	0.282941	0.0205576	0.0452133	0.105727	0.0232534
7.76667	0.580654	0.459791	0.563029	0.0291678	0.203825	0.00967918	0.669273	0.634418	0.628898	0.486199	0.474826	0.452369	0.159876	0.283171	0.0209228	0.0445598	0.108526	0.0235286
7.8	0.58067	0.458058	0.566736	0.026713	0.20059	0.00902246	0.671711	0.635919	0.628075	0.480423	0.472033	0.449512	0.162169	0.280034	0.0203682	0.046089	0.108734	0.0228903
7.83333	0.581704	0.457304	0.571193	0.0261365	0.194922	0.00762168	0.675634	0.636463	0.627835	0.479341	0.470772	0.448694	0.159358	0.276638	0.019951	0.0475288	0.111887	0.0229293
7.86667	0.586429	0.452513	0.57358	0.0257078	0.195297	0.00536557	0.67977	0.63799	0.627835	0.482428	0.467718	0.452185	0.157605	0.272547	0.0205028	0.0465314	0.112705	0.0239975
7.9	0.586826	0.451232	0.575139	0.0232435	0.195188	0.00293662	0.681791	0.640155	0.626936	0.482204	0.470786	0.45393	0.158746	0.274096	0.0219804	0.0469202	0.112893	0.0248778
7.93333	0.586266	0.450171	0.580296	0.0246913	0.195319	0.00194113	0.681471	0.639279	0.627622	0.485224	0.472911	0.45513	0.159514	0.274533	0.0236876	0.045519	0.111154	0.0261463
7.96667	0.583712	0.44738	0.582963	0.0231137	0.194614	0.00099591	0.676696	0.640232	0.629561	0.490651	0.474023	0.453909	0.157421	0.275291	0.0236455	0.0468262	0.114225	0.0269344
8	0.578855	0.443538	0.58419	0.0221613	0.196532	-0.0007414	0.67345	0.641612	0.629947	0.488996	0.478718	0.449516	0.156859	0.277509	0.0238518	0.0473224	0.115016	0.0265057
8.03333	0.583043	0.444767	0.587014	0.0226342	0.198456	-0.0017867	0.672119	0.639852	0.632059	0.490271	0.480979	0.449419	0.156733	0.275182	0.0238016	0.0489993	0.118477	0.0253888
8.06667	0.586043	0.444844	0.589575	0.0223526	0.194669	-0.0026851	0.672862	0.639316	0.630684	0.492377	0.487003	0.450544	0.15858	0.273221	0.022233	0.0500069	0.119223	0.0243706
8.1	0.585532	0.442907	0.589879	0.0265839	0.195351	-0.0040812	0.671244	0.639784	0.630089	0.488125	0.488543	0.452985	0.159378	0.272703	0.0224312	0.0492195	0.118062	0.0220622
8.13333	0.583343	0.442238	0.591511	0.0306986	0.193852	-0.0065045	0.668285	0.640292	0.629855	0.483904	0.486483	0.454435	0.157847	0.270417	0.0234195	0.0491318	0.115508	0.0207668
8.16667	0.581061	0.439908	0.594107	0.0331589	0.187449	-0.0082678	0.666116	0.643391	0.62981	0.483261	0.485247	0.458992	0.157103	0.269805	0.0229389	0.0487625	0.113386	0.0197515
8.2	0.578018	0.438956	0.594707	0.0357997	0.1852	-0.0095941	0.665481	0.64651	0.630877	0.488757	0.48588	0.463396	0.154663	0.267955	0.0225147	0.0495372	0.11541	0.0195995
8.23333	0.574706	0.441936	0.594369	0.0388133	0.182891	-0.0099907	0.66576	0.652488	0.632508	0.492548	0.490317	0.464536	0.153565	0.266878	0.0216326	0.0505524	0.116446	0.0189959
8.26667	0.569396	0.446316	0.591205	0.0411512	0.186053	-0.0109698	0.666895	0.654501	0.635355	0.496321	0.493687	0.468802	0.152776	0.266694	0.0215873	0.0526281	0.113251	0.0201775
8.3	0.567196	0.450116	0.590787	0.0422623	0.188947	-0.0114163	0.669302	0.653683	0.638815	0.500089	0.497479	0.474147	0.150217	0.269357	0.0235008	0.05251	0.112228	0.0219929
8.33333	0.563438	0.452413	0.588582	0.0423676	0.192471	-0.0112425	0.672386	0.653403	0.640571	0.499368	0.497866	0.478703	0.150217	0.270612	0.024239	0.0521534	0.110881	0.0219981
8.36667	0.560265	0.456103	0.585685	0.0443836	0.190607	-0.010876	0.679409	0.653983	0.641555	0.502103	0.49493	0.479293	0.153263	0.27324	0.0236872	0.0521336	0.108727	0.020745
8.4	0.557728	0.461439	0.586639	0.0496918	0.192246	-0.0107994	0.682024	0.653062	0.644036	0.508712	0.497245	0.480346	0.154965	0.271475	0.0232744	0.0528444	0.102889	0.0201061
8.43333	0.55723	0.465696	0.585234	0.0540756	0.194713	-0.0110029	0.683577	0.654637	0.644194	0.507439	0.497639	0.479792	0.153666	0.270312	0.0236253	0.0553539	0.101258	0.0194784
8.46667	0.558229	0.467538	0.584676	0.0514787	0.198525	-0.0113538	0.687733	0.655004	0.644917	0.501476	0.496389	0.480848	0.154703	0.268107	0.0256739	0.0566598	0.100995	0.0186365
8.5	0.565189	0.472371	0.584843	0.0539462	0.196933	-0.0121573	0.690271	0.65665	0.647537	0.501437	0.496537	0.481728	0.155875	0.268215	0.0268945	0.058268	0.101836	0.0173792
8.53333	0.567344	0.474641	0.583846	0.0555176	0.195009	-0.0124351	0.690356	0.661464	0.649849	0.499849	0.496937	0.483366	0.155517	0.272225	0.0272615	0.0583439	0.0986805	0.017134
8.56667	0.563389	0.476479	0.582563	0.0542371	0.199406	-0.0127045	0.69109	0.663981	0.653384	0.500864	0.494837	0.487018	0.152936	0.275188	0.0290137	0.0584108	0.0999973	0.0162437
8.6	0.561593	0.479108	0.584286	0.054469	0.201536	-0.0120637	0.692215	0.663957	0.656712	0.502116	0.49398	0.490304	0.149156	0.276164	0.0309926	0.0583658	0.102788	0.0172052
8.63333	0.56464	0.482608	0.58707	0.0548982	0.207525	-0.0114599	0.693498	0.663773	0.660618	0.501826	0.494007	0.496984	0.148525	0.273552	0.0322913	0.0586385	0.104669	0.0176273
8.66667	0.570676	0.488278	0.586288	0.0549376	0.209634	-0.0108419	0.696869	0.663704	0.663561	0.499011	0.500852	0.497734	0.149443	0.271632	0.0323111	0.0586624	0.105058	0.0189501
8.7	0.57587	0.48745	0.586134	0.0536914	0.212809	-0.0095046	0.696772	0.667673	0.666845	0.499429	0.506522	0.497495	0.151954	0.273327	0.0335669	0.0597204	0.10547	0.01914
8.73333	0.580675	0.485268	0.587267	0.0526251	0.21334	-0.0081052	0.697699	0.668046	0.668097	0.504927	0.503957	0.500422	0.155282	0.276338	0.0339675	0.0603582	0.105447	0.0186046
8.76667	0.584995	0.486141	0.588808	0.0522601	0.21107	-0.0069358	0.696086	0.667566	0.667225	0.5082	0.502732	0.501739	0.157849	0.276172	0.0347563	0.0600186	0.104776	0.0170244
8.8	0.592747	0.484859	0.587204	0.0520262	0.209559	-0.0060246	0.692759	0.668795	0.666807	0.510728	0.502388	0.501895	0.160427	0.27879	0.0345072	0.0616514	0.104082	0.0165447
8.83333	0.598008	0.488061	0.587027	0.0524973	0.209824	-0.005799	0.691325	0.67057	0.667176	0.511512	0.504923	0.500478	0.162167	0.282431	0.0360717	0.0618165	0.100594	0.0166078
8.86667	0.594683	0.48707	0.588472	0.0518224	0.207387	-0.0064228	0.684818	0.670981	0.667929	0.502132	0.508178	0.499172	0.163065	0.285712	0.0372268	0.0617699	0.0967479	0.0177221
8.9	0.591691	0.48356	0.589678	0.0495355	0.203551	-0.0063037	0.68283	0.670768	0.667026	0.494249	0.506367	0.499341	0.161382	0.286589	0.0378902	0.0592162	0.0974728	0.0180803
8.93333	0.597705	0.477324	0.591918	0.0450933	0.20016	-0.0053353	0.682783	0.673208	0.666334	0.49469	0.507041	0.50227	0.162614	0.288833	0.0382411	0.0573904	0.0984414	0.0186949
8.96667	0.604836	0.476368	0.593641	0.049974	0.201137	-0.0050717	0.682328	0.674509	0.665227	0.503873	0.510975	0.50443	0.163915	0.291612	0.0377846	0.0562435	0.0968562	0.0197494
9	0.60565	0.475897	0.595596	0.051898	0.201388	-0.0043458	0.683355	0.673178	0.664737	0.509271	0.510815	0.506903	0.163939	0.291945	0.0378957	0.055105	0.0945858	0.0208631
9.03333	0.607518	0.475379	0.596893	0.0545176	0.198239	-0.0040399	0.686385	0.67402	0.666171	0.514289	0.511159	0.504704	0.163602	0.293356	0.03763	0.0549497	0.0952815	0.0222719
9.06667	0.612965	0.473363	0.600301	0.0585685	0.195247	-0.0036502	0.689164	0.677867	0.668102	0.51618	0.512348	0.499915	0.166267	0.292043	0.03667	0.0546626	0.093924	0.0229613
9.1	0.618801	0.472842	0.602823	0.0600697	0.191358	-0.0038897	0.690416	0.681811	0.669411	0.520339	0.510956	0.496403	0.170442	0.289908	0.0356819	0.05527	0.0913684	0.0229391
9.13333	0.618228	0.472489	0.60427	0.0593291	0.186283	-0.0030678	0.69229	0.682165	0.669278	0.52378	0.510547	0.494173	0.172085	0.294752	0.0324283	0.0542217	0.0884924	0.023054
9.16667	0.615728	0.469371	0.608004	0.0582592	0.190434	-0.0025608	0.691131	0.679499	0.669143	0.530317	0.504169	0.493821	0.171469	0.300809	0.0326216	0.0525609	0.0859527	0.0224233
9.2	0.61244	0.467771	0.612103	0.0591496	0.195663	-0.0024721	0.690746	0.678706	0.66756	0.527921	0.49818	0.495656	0.167367	0.302406	0.0326789	0.0515989	0.0813329	0.0226076
9.23333	0.610443	0.468077	0.616843	0.0619599	0.201481	-0.0040847	0.689953	0.678158	0.667121	0.524049	0.499078	0.491174	0.163474	0.304241	0.0327781	0.050584	0.079233	0.0241439
9.26667	0.614823	0.466203	0.619243	0.0648185	0.200047	-0.004823	0.692453	0.682044	0.667363	0.531757	0.500608	0.488319	0.161771	0.308628	0.0316694	0.0505027	0.0794283	0.0238527
9.3	0.614118	0.46558	0.621804	0.0642059	0.197918	-0.005047	0.693938	0.684854	0.669396	0.536462	0.501376	0.487579	0.158625	0.306776	0.0304694	0.0508631	0.0789544	0.0220749
9.33333	0.620883	0.466285	0.623936	0.0644456	0.202901	-0.0047978	0.693992	0.6863	0.670267	0.538817	0.499019	0.491704	0.155779	0.310457	0.0296717	0.0511938	0.0768438	0.0214318
9.36667	0.631372	0.469532	0.625119	0.0655601	0.20369	-0.0033314	0.696188	0.689569	0.672411	0.545655	0.500166	0.495981	0.155275	0.312558	0.0304419	0.0501377	0.0814161	0.0215041
9.4	0.640171	0.469465	0.6264	0.0694326	0.204157	-0.0022573	0.697765	0.690348	0.675301	0.55106	0.505212	0.499691	0.155153	0.318466	0.0309195	0.0516298	0.0850352	0.0223592
9.43333	0.63438	0.474539	0.626142	0.0704265	0.206956	-0.0022264	0.699398	0.690543	0.678536	0.556783	0.505769	0.500541	0.155786	0.321273	0.0298806	0.0509207	0.0878165	0.0229119
9.46667	0.631189	0.479922	0.627534	0.0684011	0.20538	-0.0021898	0.701031	0.689781	0.681025	0.560107	0.501035	0.499867	0.155973	0.321889	0.0291192	0.0492416	0.0871682	0.0229249
9.5	0.639162	0.480313	0.630819	0.0682383	0.205525	-0.0018727	0.701395	0.691754	0.682955	0.563535	0.503293	0.498552	0.15568	0.322216	0.0282876	0.0470894	0.0862607	0.0234618
9.53333	0.641769	0.481008	0.631938	0.0680306	0.214979	-0.0015449	0.704225	0.690339	0.682458	0.568863	0.504148	0.500938	0.156698	0.324087	0.0285035	0.0455124	0.0846365	0.0232566
9.56667	0.644159	0.486409	0.630513	0.0687517	0.221787	-0.0009452	0.70508	0.69145	0.680987	0.574616	0.505174	0.503277	0.154374	0.327456	0.0288621	0.0444913	0.0836976	0.0225861
9.6	0.651093	0.488604	0.6308	0.0678651	0.225676	-0.0004851	0.710922	0.692397	0.680053	0.577356	0.507275	0.504698	0.151497	0.330354	0.029288	0.0432978	0.0849428	0.0218097
9.63333	0.652037	0.490304	0.630289	0.0689052	0.224616	-0.0005435	0.714377	0.696081	0.678982	0.58334	0.509289	0.503508	0.153275	0.331562	0.0318449	0.043114	0.086368	0.0207581
9.66667	0.64891	0.49393	0.630425	0.073031	0.223207	-0.0006322	0.717224	0.698662	0.678378	0.591132	0.51338	0.502865	0.155691	0.331435	0.0332765	0.0443325	0.0893455	0.020983
9.7	0.649324	0.498044	0.630571	0.079999	0.217707	-0.0009324	0.720002	0.698971	0.677583	0.600975	0.518397	0.504261	0.159197	0.331476	0.0339709	0.0439242	0.0914125	0.0208406
9.73333	0.651592	0.501963	0.633114	0.0846881	0.21315	-0.0001995	0.723044	0.701336	0.678853	0.605509	0.523081	0.512753	0.16102	0.330858	0.0357032	0.0439242	0.0920212	0.0198039
9.76667	0.649952	0.504738	0.634976	0.086788	0.210928	0.00061857	0.723746	0.701079	0.681086	0.602715	0.522165	0.517051	0.162476	0.327551	0.0370034	0.0429862	0.0909309	0.0210456
9.8	0.647904	0.508968	0.637667	0.0918694	0.212814	0.00126728	0.724298	0.70192	0.681738	0.600255	0.522845	0.517216	0.164334	0.328833	0.0392326	0.0410431	0.0901619	0.0222034
9.83333	0.641409	0.509914	0.63937	0.0946612	0.212293	0.00169834	0.725066	0.704169	0.682361	0.605831	0.529097	0.515262	0.165844	0.320256	0.040556	0.0410903	0.0918077	0.0222968
9.86667	0.634134	0.510051	0.63937	0.096413	0.215763	0.00154206	0.726402	0.703236	0.680958	0.610721	0.531185	0.513921	0.167626	0.310364	0.0403196	0.0422561	0.0905117	0.0220933
9.9	0.631656	0.511917	0.639225	0.0974509	0.219708	0.00154039	0.727407	0.706434	0.68091	0.617165	0.531403	0.511704	0.168614	0.305271	0.0408033	0.0431858	0.0905786	0.0216273
9.93333	0.628886	0.513685	0.642147	0.0997594	0.220573	0.00240074	0.732493	0.707549	0.680499	0.614401	0.534096	0.512927	0.169578	0.300219	0.0421541	0.0448467	0.0907786	0.0211279
9.96667	0.623947	0.511994	0.642652	0.103696	0.221815	0.00389595	0.738975	0.711692	0.680312	0.611477	0.540964	0.51527	0.167989	0.298952	0.0431026	0.0454506	0.0899863	0.0214477
10	0.612023	0.513755	0.640484	0.102801	0.223024	0.00530403	0.744418	0.713188	0.680978	0.612892	0.543484	0.519087	0.169493	0.300341	0.0438781	0.04716	0.0892263	0.0216506
10.0333	0.606597	0.515912	0.640631	0.10321	0.218677	0.00606655	0.746705	0.711958	0.68175	0.611656	0.547692	0.525631	0.170104	0.297655	0.0436429	0.0487601	0.0903858	0.0213881
10.0667	0.605207	0.518247	0.643565	0.102697	0.21858	0.00658235	0.74611	0.708517	0.682287	0.610509	0.549857	0.530491	0.174527	0.297537	0.0438509	0.0504209	0.0906186	0.0224496
10.1	0.601325	0.522239	0.644143	0.105507	0.218003	0.00724987	0.74221	0.71104	0.684269	0.611547	0.555841	0.536249	0.17766	0.303417	0.0443451	0.0523425	0.0901671	0.0235395
10.1333	0.599079	0.525904	0.645496	0.108178	0.225148	0.00807071	0.741499	0.71104	0.687034	0.611055	0.557539	0.540614	0.176054	0.305584	0.0447783	0.0531049	0.088325	0.0247255
10.1667	0.601147	0.529254	0.64332	0.108218	0.226049	0.00870869	0.743123	0.714882	0.688619	0.606474	0.559662	0.544645	0.17209	0.305245	0.0449826	0.0539324	0.0866464	0.0248931
10.2	0.608009	0.533302	0.641211	0.102903	0.224552	0.00873335	0.744032	0.719145	0.691914	0.603358	0.557334	0.543891	0.171643	0.308248	0.0432198	0.0553028	0.08543	0.0253025
10.2333	0.613643	0.534882	0.636392	0.100133	0.224514	0.00877698	0.741244	0.722672	0.693136	0.608641	0.555761	0.538274	0.171377	0.310549	0.0410289	0.0570445	0.0864071	0.0261091
10.2667	0.615416	0.53565	0.635535	0.0999137	0.225847	0.00801633	0.74017	0.720474	0.695522	0.611424	0.559825	0.535501	0.170926	0.311415	0.0400485	0.0585499	0.0886061	0.0258895
10.3	0.621251	0.534543	0.633945	0.10087	0.227317	0.00673097	0.74017	0.719375	0.696355	0.61298	0.564232	0.535615	0.169514	0.311415	0.038849	0.0604929	0.0895575	0.0257518
10.3333	0.623042	0.534072	0.633371	0.102818	0.226006	0.00626002	0.740956	0.717517	0.697654	0.614444	0.562295	0.536509	0.169208	0.313772	0.0376779	0.0618789	0.0912915	0.0259364
10.3667	0.624344	0.535839	0.634045	0.102251	0.228743	0.00730425	0.741181	0.71744	0.699304	0.61506	0.564939	0.537588	0.167403	0.317976	0.0376218	0.0633363	0.0929701	0.0258186
10.4	0.628057	0.537315	0.633481	0.101425	0.23141	0.00697174	0.743432	0.718278	0.700628	0.616874	0.5663	0.539158	0.165561	0.318032	0.0370831	0.06381	0.0922899	0.0255559
10.4333	0.637977	0.538494	0.633101	0.103524	0.233236	0.0066344	0.740709	0.716199	0.703134	0.623721	0.566261	0.540301	0.164344	0.320629	0.0351176	0.0656024	0.0922847	0.0254807
10.4667	0.643475	0.542429	0.633032	0.104999	0.239595	0.00617012	0.735377	0.712319	0.703315	0.629625	0.56435	0.539986	0.16409	0.320215	0.0333384	0.0669912	0.095573	0.0248383
10.5	0.646039	0.544708	0.633313	0.112095	0.242786	0.00586643	0.73016	0.711578	0.703658	0.637978	0.563391	0.53841	0.161012	0.321247	0.033757	0.069098	0.0976523	0.0246514
10.5333	0.647941	0.547549	0.632367	0.11737	0.247133	0.00516835	0.724537	0.714611	0.703342	0.644088	0.562691	0.535508	0.159459	0.329219	0.0354484	0.0691601	0.0989498	0.0238177
10.5667	0.650652	0.546711	0.629194	0.120584	0.249109	0.00500635	0.725292	0.717877	0.705356	0.645713	0.562511	0.532529	0.157573	0.332361	0.0353967	0.0689432	0.100413	0.022853
10.6	0.64532	0.545097	0.626872	0.123317	0.251092	0.00450816	0.725692	0.711474	0.703439	0.647327	0.561607	0.530651	0.15629	0.332715	0.0348463	0.0690017	0.102805	0.022137
10.6333	0.646299	0.548469	0.623961	0.125068	0.250006	0.004704	0.724875	0.708465	0.702589	0.650277	0.566408	0.532014	0.154243	0.331506	0.0344132	0.0688738	0.106314	0.0217459
10.6667	0.649363	0.550075	0.624046	0.127022	0.253636	0.00482997	0.721926	0.706627	0.70173	0.651459	0.567237	0.5324	0.152962	0.330799	0.0336469	0.0689677	0.106206	0.0215732
10.7	0.648792	0.550611	0.62496	0.129937	0.258896	0.00572571	0.719752	0.705951	0.700768	0.65465	0.572888	0.533077	0.149848	0.328293	0.0340378	0.0685833	0.109368	0.0221836
10.7333	0.646332	0.552124	0.627083	0.130303	0.264921	0.00625202	0.722834	0.702424	0.700671	0.649529	0.576157	0.535983	0.147277	0.32716	0.0345998	0.0678307	0.110136	0.0224992
10.7667	0.646374	0.555452	0.628236	0.133266	0.269459	0.00623486	0.726617	0.704119	0.699323	0.647994	0.578729	0.539891	0.146119	0.327344	0.0360852	0.0673569	0.107798	0.0232802
10.8	0.637993	0.559287	0.629894	0.135454	0.267715	0.00786036	0.729383	0.705309	0.700809	0.650087	0.574598	0.541731	0.144255	0.326779	0.0366505	0.0680021	0.106503	0.0239268
10.8333	0.63271	0.562688	0.630055	0.134509	0.265857	0.00887084	0.728596	0.704468	0.701576	0.651309	0.573326	0.542355	0.142789	0.328679	0.0385989	0.0676417	0.103527	0.024149
10.8667	0.633074	0.563012	0.632216	0.134741	0.264931	0.00911961	0.726726	0.703311	0.702734	0.654998	0.571151	0.54531	0.14358	0.329928	0.0387123	0.0667838	0.102512	0.0243876
10.9	0.636292	0.565903	0.632926	0.135353	0.264153	0.0101068	0.724786	0.702509	0.701558	0.657551	0.571722	0.547486	0.143357	0.331794	0.0395266	0.0665016	0.104403	0.0243542
10.9333	0.635017	0.570805	0.631985	0.135304	0.265761	0.0106676	0.726863	0.704066	0.699387	0.657297	0.57272	0.549206	0.14207	0.333228	0.0418162	0.0665976	0.102438	0.0242093
10.9667	0.635133	0.574615	0.632906	0.133433	0.261492	0.0113128	0.726789	0.705778	0.6982	0.656493	0.571119	0.553803	0.14187	0.334677	0.0445528	0.0680336	0.101571	0.0245876
11	0.642164	0.577462	0.635827	0.131143	0.257255	0.0117852	0.727144	0.704911	0.697498	0.652307	0.574324	0.558999	0.141771	0.334937	0.0452763	0.0675552	0.102814	0.0249639
11.0333	0.643166	0.579604	0.636562	0.128642	0.255541	0.0126639	0.730807	0.706101	0.698283	0.649083	0.576711	0.566509	0.139806	0.330723	0.0448935	0.0670472	0.104122	0.0263319
11.0667	0.635504	0.581117	0.639574	0.128235	0.252996	0.0130405	0.732533	0.705432	0.697654	0.649737	0.578054	0.570701	0.139478	0.32471	0.0465613	0.0670472	0.100748	0.027095
11.1	0.635051	0.584263	0.642559	0.127715	0.252841	0.0140181	0.732613	0.709662	0.698875	0.650387	0.577914	0.57033	0.137573	0.318428	0.0479567	0.0665742	0.0975406	0.0279451
11.1333	0.630409	0.581643	0.643824	0.127885	0.246623	0.0135221	0.732548	0.710932	0.699265	0.65193	0.576082	0.570555	0.138458	0.315343	0.0480349	0.066206	0.096985	0.0284448
11.1667	0.62697	0.578951	0.644521	0.128989	0.237991	0.0129074	0.734479	0.709571	0.700248	0.659548	0.577597	0.573975	0.138597	0.312296	0.048285	0.0657692	0.098087	0.028421
11.2	0.622402	0.57753	0.64445	0.13065	0.234812	0.0129074	0.739495	0.709253	0.702115	0.666009	0.575704	0.578673	0.142777	0.309171	0.0481688	0.0663005	0.0981068	0.0271385
11.2333	0.62365	0.57842	0.642986	0.132394	0.236498	0.0127946	0.740247	0.708259	0.704183	0.676801	0.572926	0.582734	0.143432	0.304664	0.0475253	0.0665059	0.0980743	0.0263534
11.2667	0.625983	0.579035	0.641543	0.133531	0.233816	0.0137264	0.738762	0.708543	0.704847	0.68734	0.569437	0.58155	0.142069	0.303064	0.0459954	0.0666975	0.0991295	0.0256066
11.3	0.634213	0.581204	0.639274	0.13377	0.235548	0.0136851	0.737044	0.708352	0.704186	0.69529	0.569836	0.581972	0.142803	0.299943	0.0448115	0.0652844	0.100732	0.0253778
11.3333	0.640856	0.581429	0.640678	0.136275	0.236403	0.0131112	0.736232	0.708426	0.703211	0.698028	0.572233	0.585348	0.142306	0.297128	0.0430248	0.0644053	0.101476	0.0254198
11.3667	0.645165	0.582424	0.64024	0.141012	0.230879	0.0124635	0.735834	0.711035	0.703859	0.700711	0.57119	0.587915	0.137876	0.293319	0.0427126	0.0635012	0.102159	0.0257712
11.4	0.638011	0.58184	0.638873	0.140389	0.229879	0.012128	0.732869	0.713319	0.705239	0.7048	0.570703	0.591543	0.136651	0.290676	0.039348	0.0627577	0.101235	0.0262445
11.4333	0.630214	0.579268	0.637995	0.139109	0.222476	0.0119045	0.730123	0.714486	0.708801	0.707476	0.57117	0.595455	0.135763	0.289635	0.0375923	0.0612581	0.101971	0.0261748
11.4667	0.6246	0.577757	0.636214	0.143483	0.217571	0.0117253	0.731723	0.716019	0.711688	0.705957	0.575521	0.596836	0.134792	0.287896	0.0367742	0.0599348	0.100589	0.0254293
11.5	0.617593	0.577593	0.633915	0.148933	0.218086	0.0110565	0.733283	0.717342	0.711907	0.705367	0.576289	0.597127	0.13444	0.286154	0.0358038	0.05905	0.0984404	0.0245774
11.5333	0.61506	0.573764	0.634557	0.155995	0.212786	0.0105086	0.73398	0.717829	0.713148	0.707951	0.576053	0.592614	0.135054	0.282052	0.0353371	0.0586201	0.0961938	0.0239163
11.5667	0.61671	0.574877	0.635265	0.161449	0.21391	0.010433	0.733221	0.719703	0.713776	0.711352	0.575209	0.59388	0.134644	0.282645	0.0345011	0.0567824	0.0962401	0.0233573
11.6	0.61756	0.577302	0.634579	0.163469	0.217302	0.00942323	0.733439	0.718793	0.714466	0.712268	0.576309	0.597896	0.137322	0.284777	0.0335894	0.0555105	0.0964604	0.0230059
11.6333	0.625842	0.582307	0.634989	0.163856	0.225067	0.00943949	0.731952	0.720056	0.714847	0.710127	0.5746	0.598014	0.137509	0.287493	0.033882	0.0547189	0.0939241	0.0233085
11.6667	0.631126	0.585013	0.634984	0.165071	0.231338	0.0103546	0.73086	0.722987	0.714743	0.707093	0.574681	0.594334	0.137909	0.291333	0.0332325	0.0536494	0.0926977	0.0245496
11.7	0.635217	0.587192	0.637535	0.164453	0.233127	0.0106625	0.72884	0.720535	0.71326	0.701541	0.576104	0.592237	0.137262	0.29468	0.0345931	0.0532082	0.0922775	0.0251714
11.7333	0.633016	0.585512	0.641127	0.164183	0.230232	0.0110543	0.728876	0.722149	0.712342	0.693141	0.579688	0.591619	0.138075	0.298891	0.0360973	0.0528209	0.0910115	0.0255195
11.7667	0.630642	0.58703	0.64324	0.162221	0.236211	0.0113226	0.728871	0.726236	0.714409	0.683957	0.579605	0.595184	0.13901	0.303143	0.0356482	0.0519561	0.0921415	0.0262052
11.8	0.63095	0.585397	0.644986	0.162157	0.238987	0.0108594	0.730729	0.727742	0.715025	0.677387	0.581384	0.599082	0.140582	0.309206	0.0359809	0.0506676	0.0910853	0.0261199
11.8333	0.631857	0.584553	0.645131	0.165289	0.240624	0.0108938	0.731742	0.731855	0.716934	0.670287	0.57951	0.6017	0.141582	0.314444	0.035926	0.0500577	0.092127	0.0258505
11.8667	0.637836	0.585506	0.643883	0.16489	0.247309	0.0112634	0.733415	0.735724	0.716856	0.665847	0.579677	0.602073	0.143053	0.319707	0.0359856	0.0504068	0.0934575	0.0258387
11.9	0.642868	0.586077	0.64525	0.168161	0.250502	0.010838	0.736239	0.736701	0.717313	0.662656	0.579974	0.603409	0.141825	0.321139	0.0396528	0.050557	0.0935131	0.02669
11.9333	0.651631	0.585219	0.647217	0.172753	0.260053	0.0105649	0.737651	0.738326	0.715823	0.66292	0.582313	0.605775	0.141404	0.321718	0.0423873	0.0501206	0.0931037	0.0271684
11.9667	0.663517	0.583522	0.650799	0.171266	0.268375	0.00934249	0.736121	0.736883	0.716587	0.664087	0.585431	0.606975	0.142292	0.324695	0.043054	0.0495978	0.095019	0.0278944
12	0.672167	0.581361	0.651352	0.168913	0.271976	0.0094032	0.737723	0.737324	0.719231	0.660385	0.58481	0.607242	0.142477	0.322345	0.0429301	0.0495291	0.0970156	0.0284342
12.0333	0.676153	0.584858	0.652113	0.162737	0.277995	0.00908887	0.737325	0.736432	0.717564	0.66009	0.583514	0.608146	0.141644	0.326448	0.0420565	0.0498464	0.0982153	0.029178
12.0667	0.68799	0.584679	0.649861	0.159558	0.280224	0.00873712	0.736504	0.736386	0.717755	0.662868	0.581522	0.608348	0.140444	0.329171	0.0412989	0.0513498	0.101624	0.0293202
12.1	0.701009	0.583581	0.649161	0.159439	0.276888	0.00948377	0.737832	0.737548	0.718742	0.664659	0.582229	0.608028	0.139382	0.328092	0.0408632	0.0520876	0.102087	0.0284638
12.1333	0.706369	0.580152	0.649533	0.161328	0.276174	0.00979592	0.741688	0.738316	0.719293	0.669031	0.580679	0.609147	0.139054	0.330264	0.0414029	0.0526006	0.104245	0.0273865
12.1667	0.701181	0.580172	0.651961	0.160422	0.282911	0.00923615	0.745204	0.735144	0.722142	0.672291	0.578683	0.614109	0.139751	0.331229	0.0431799	0.0536701	0.104369	0.0263497
12.2	0.698681	0.579527	0.653029	0.158772	0.293881	0.0089283	0.743889	0.735428	0.723599	0.676277	0.577993	0.619957	0.137845	0.331067	0.044075	0.0533944	0.101911	0.0267401
12.2333	0.699392	0.581647	0.652053	0.160613	0.299804	0.00878804	0.744703	0.733621	0.724087	0.684021	0.577783	0.620288	0.135871	0.335874	0.0431621	0.0528716	0.10118	0.0274072
12.2667	0.700498	0.579421	0.651076	0.163701	0.297642	0.00900642	0.746598	0.728993	0.723626	0.688212	0.582322	0.619812	0.133462	0.338671	0.0440984	0.052651	0.0974193	0.027532
12.3	0.701385	0.57909	0.650163	0.165034	0.301302	0.0095529	0.747158	0.723488	0.723639	0.693838	0.585958	0.621859	0.132851	0.339493	0.0460449	0.052651	0.0969472	0.0278974
12.3333	0.700349	0.579446	0.649587	0.166588	0.305549	0.00972878	0.749362	0.719976	0.722942	0.70399	0.590467	0.623365	0.132773	0.337295	0.0463315	0.051591	0.0945218	0.0282455
12.3667	0.697834	0.580386	0.650904	0.169416	0.309213	0.00906211	0.751507	0.714952	0.723267	0.708466	0.593194	0.623459	0.132341	0.336623	0.0467022	0.0501367	0.0902755	0.0280248
12.4	0.702886	0.581158	0.650899	0.170049	0.315354	0.00930838	0.754652	0.713389	0.724336	0.710685	0.594524	0.622659	0.132773	0.338013	0.0442385	0.0476626	0.08751	0.0267001
12.4333	0.705347	0.581553	0.649394	0.167838	0.32452	0.00964005	0.755644	0.710951	0.726064	0.708308	0.592051	0.62192	0.133304	0.341773	0.04031	0.0453893	0.0855525	0.026564
12.4667	0.705101	0.583576	0.647234	0.169296	0.329521	0.0108816	0.756175	0.712101	0.726071	0.709789	0.587817	0.62173	0.132073	0.340107	0.0368484	0.0435305	0.0826922	0.0254535
12.5	0.706561	0.584654	0.6473	0.169175	0.337855	0.0107726	0.753316	0.712101	0.725544	0.714962	0.588321	0.621995	0.132545	0.343312	0.0359787	0.0414324	0.0796005	0.0246242
12.5333	0.716232	0.583644	0.647735	0.170138	0.346966	0.0115948	0.755539	0.712204	0.725739	0.716764	0.590013	0.623232	0.133264	0.340162	0.0356047	0.0402144	0.0771962	0.0234233
12.5667	0.713377	0.583934	0.649204	0.169055	0.351282	0.0122219	0.756954	0.709845	0.726055	0.71918	0.593481	0.624811	0.132834	0.337045	0.0351127	0.038172	0.0754419	0.0229021
12.6	0.70957	0.580174	0.649763	0.167473	0.355823	0.0123428	0.756748	0.707388	0.727078	0.719487	0.594644	0.626837	0.132329	0.336279	0.0344335	0.0374882	0.0748483	0.0233416
12.6333	0.709433	0.579935	0.649774	0.164324	0.359156	0.0123607	0.754736	0.704613	0.728813	0.71484	0.597583	0.627448	0.131087	0.332816	0.0327795	0.0371481	0.0715085	0.0234059
12.6667	0.724696	0.577529	0.648878	0.16061	0.361061	0.0131744	0.753433	0.70665	0.728219	0.708042	0.598651	0.627259	0.128622	0.328284	0.0300379	0.0355078	0.0701923	0.0229811
12.7	0.735106	0.577792	0.645667	0.161842	0.355497	0.0136431	0.75595	0.707094	0.72779	0.704075	0.597961	0.624053	0.129292	0.328876	0.0267587	0.0346032	0.0713279	0.0221827
12.7333	0.74472	0.577104	0.644815	0.159189	0.352423	0.0141708	0.754116	0.709002	0.728595	0.700936	0.597734	0.626787	0.129176	0.325414	0.0266574	0.0340924	0.0704529	0.0210013
12.7667	0.759393	0.577564	0.645507	0.156133	0.354942	0.0143325	0.752693	0.708976	0.727596	0.698835	0.598917	0.630656	0.128949	0.321138	0.0267119	0.0342478	0.0714773	0.0199667
12.8	0.765069	0.580467	0.647528	0.15291	0.356042	0.0141889	0.753172	0.71228	0.727102	0.697086	0.597081	0.634001	0.128581	0.318564	0.0251025	0.0347988	0.0714864	0.019489
12.8333	0.768541	0.579475	0.648774	0.14616	0.356054	0.0141543	0.755341	0.713786	0.727594	0.694648	0.59494	0.632118	0.128669	0.319128	0.0243932	0.035971	0.0727885	0.0188013
12.8667	0.768933	0.578656	0.648919	0.140817	0.351668	0.0143466	0.757323	0.714844	0.727947	0.699912	0.59649	0.634535	0.129522	0.318417	0.0235305	0.0369166	0.0747057	0.0179283
12.9	0.770862	0.578495	0.649492	0.137339	0.345564	0.0146964	0.757816	0.714929	0.727915	0.701559	0.596025	0.636677	0.13233	0.319459	0.0247335	0.0381572	0.0757062	0.0181429
12.9333	0.770725	0.580168	0.650479	0.135355	0.333064	0.0145624	0.759139	0.715193	0.726449	0.707661	0.601602	0.639361	0.133272	0.318519	0.0257145	0.0396415	0.0747139	0.0173146
12.9667	0.77464	0.578964	0.648334	0.132202	0.330853	0.014326	0.760923	0.714142	0.726501	0.709727	0.60763	0.643562	0.133286	0.321798	0.0266761	0.0404105	0.0772224	0.0172131
13	0.779258	0.579602	0.64784	0.128594	0.328438	0.0149795	0.765702	0.71512	0.725342	0.714738	0.607608	0.646044	0.132076	0.32582	0.0268666	0.0408469	0.0811515	0.0170796
13.0333	0.777223	0.578202	0.646219	0.126989	0.317087	0.0146661	0.765518	0.715912	0.727188	0.720797	0.606907	0.648263	0.132141	0.334669	0.0276825	0.0416252	0.084514	0.0168011
13.0667	0.776308	0.576626	0.645653	0.12373	0.311084	0.0143724	0.768256	0.718865	0.72806	0.722736	0.604713	0.651103	0.134489	0.340143	0.0271726	0.0423888	0.0858633	0.0164457
13.1	0.780128	0.576695	0.645165	0.122184	0.312643	0.0137123	0.768817	0.722474	0.727061	0.724627	0.603742	0.65417	0.135671	0.3414	0.0259077	0.0427734	0.0876396	0.0159944
13.1333	0.788508	0.574884	0.64495	0.120489	0.315683	0.0133823	0.76948	0.724898	0.726263	0.726735	0.606617	0.655945	0.136747	0.346199	0.0255425	0.0427734	0.090802	0.0156506
13.1667	0.781962	0.574395	0.644355	0.121337	0.324016	0.0125847	0.770177	0.72627	0.726657	0.730865	0.609724	0.658453	0.138372	0.351205	0.0261177	0.0435006	0.0957069	0.0155573
13.2	0.778478	0.572725	0.64615	0.121258	0.329259	0.0117051	0.771547	0.727237	0.726566	0.735174	0.609973	0.661743	0.137994	0.354935	0.0270932	0.0444919	0.0962908	0.0150912
13.2333	0.778093	0.571966	0.644995	0.1208	0.334408	0.0115698	0.772735	0.728584	0.7264	0.739078	0.609413	0.663885	0.139337	0.358662	0.0288039	0.0446383	0.098462	0.0145477
13.2667	0.769384	0.570098	0.643029	0.121911	0.33663	0.0117	0.775365	0.731162	0.727535	0.744425	0.610735	0.665524	0.14056	0.361135	0.0291186	0.0443844	0.0995639	0.0140444
13.3	0.768435	0.566451	0.641215	0.124442	0.335287	0.0115196	0.775125	0.73329	0.728248	0.745322	0.61091	0.665456	0.141301	0.362918	0.0300035	0.0439468	0.0989341	0.0129573
13.3333	0.774094	0.565512	0.638916	0.126765	0.338907	0.0115542	0.77622	0.734392	0.728009	0.748876	0.615818	0.667884	0.138502	0.368782	0.0300234	0.0433805	0.0984239	0.0121969
13.3667	0.782848	0.564452	0.638925	0.127969	0.344781	0.0116952	0.77492	0.734477	0.728583	0.7496	0.615183	0.670898	0.13689	0.376555	0.0308861	0.0424349	0.0979688	0.0117819
13.4	0.794888	0.562736	0.638572	0.130127	0.348864	0.0110484	0.772316	0.734915	0.728977	0.754788	0.61317	0.67419	0.134582	0.37943	0.0315035	0.042775	0.0978664	0.0111534
13.4333	0.805929	0.560399	0.637509	0.132111	0.352626	0.0107279	0.771707	0.735004	0.73093	0.751901	0.610483	0.673544	0.133734	0.386254	0.0329569	0.043841	0.101334	0.0116836
13.4667	0.805373	0.559779	0.639517	0.132019	0.353043	0.0106201	0.770892	0.733579	0.730581	0.751598	0.606976	0.671991	0.133034	0.394529	0.034525	0.0444199	0.0995193	0.0123585
13.5	0.801775	0.557968	0.641093	0.131493	0.352262	0.0100201	0.770068	0.730067	0.732051	0.754857	0.607755	0.672676	0.133709	0.396746	0.0345625	0.0447658	0.0981004	0.013373
13.5333	0.807877	0.558945	0.644238	0.130231	0.359411	0.00996592	0.769078	0.727778	0.731572	0.754403	0.606672	0.674009	0.133544	0.396746	0.0351418	0.0447623	0.0960584	0.014453
13.5667	0.815099	0.560169	0.646065	0.131468	0.36723	0.00959958	0.768122	0.726071	0.730083	0.75481	0.607996	0.674893	0.130963	0.399733	0.0360695	0.0457634	0.0948105	0.0147595
13.6	0.815464	0.562607	0.647818	0.131982	0.365911	0.00989402	0.769217	0.723664	0.730334	0.757261	0.609001	0.675833	0.12891	0.401694	0.0367276	0.0450933	0.0957442	0.0152775
13.6333	0.810026	0.564005	0.650288	0.133776	0.363762	0.0101536	0.771495	0.724679	0.729466	0.763225	0.610016	0.678675	0.128521	0.402203	0.0368336	0.0460172	0.0950188	0.0150662
13.6667	0.813102	0.566514	0.652802	0.133792	0.349446	0.0106691	0.773523	0.725627	0.728423	0.766012	0.608569	0.680471	0.128213	0.404156	0.037814	0.0466054	0.0898245	0.0150571
13.7	0.81365	0.566364	0.654183	0.13323	0.344009	0.0113116	0.773273	0.727645	0.729137	0.76823	0.612612	0.681785	0.127169	0.402621	0.0379613	0.0464738	0.088807	0.0155027
13.7333	0.814228	0.564947	0.65584	0.137504	0.336977	0.0107802	0.773414	0.727892	0.729353	0.76958	0.614233	0.683213	0.124681	0.401509	0.0371744	0.0479392	0.0886681	0.0163437
13.7667	0.819278	0.563411	0.658072	0.138574	0.335278	0.0101422	0.771975	0.728907	0.727993	0.767784	0.610533	0.682189	0.123521	0.400776	0.0378478	0.0477972	0.0893058	0.0166599
13.8	0.820783	0.563338	0.660474	0.136409	0.334558	0.00999096	0.772703	0.72983	0.728064	0.770957	0.60906	0.679403	0.120779	0.402905	0.0382362	0.0482512	0.0911567	0.0176816
13.8333	0.81745	0.565915	0.662907	0.137401	0.330545	0.0101362	0.770981	0.72909	0.728272	0.768542	0.606107	0.681704	0.120319	0.404162	0.0381448	0.0493609	0.0930949	0.0186744
13.8667	0.81372	0.56625	0.666067	0.138255	0.329057	0.00976989	0.771095	0.729188	0.727657	0.768121	0.608292	0.680804	0.119746	0.40356	0.0372329	0.0504026	0.0925986	0.0194935
13.9	0.800386	0.567145	0.670316	0.138693	0.323797	0.0101216	0.772655	0.729106	0.727487	0.76729	0.617561	0.68163	0.120038	0.405406	0.0366009	0.0505401	0.0930248	0.0199536
13.9333	0.788016	0.569306	0.674208	0.134383	0.321451	0.00992934	0.771198	0.73083	0.726875	0.771752	0.618147	0.686092	0.118627	0.400937	0.0364217	0.0497522	0.091759	0.0200397
13.9667	0.783856	0.569306	0.676021	0.132735	0.316918	0.00977091	0.770301	0.730945	0.727879	0.775573	0.619456	0.690372	0.119088	0.395763	0.0361291	0.0484792	0.0921248	0.0199811
14	0.784954	0.569341	0.680173	0.131285	0.311254	0.00978915	0.768493	0.732435	0.728098	0.767891	0.617263	0.694307	0.119875	0.394951	0.035901	0.0479784	0.0915444	0.0197207
14.0333	0.779949	0.571432	0.682376	0.132593	0.309021	0.00936647	0.768788	0.734369	0.728749	0.764103	0.619451	0.694987	0.117624	0.390741	0.0346854	0.0472619	0.0916127	0.0194828
14.0667	0.780383	0.572351	0.684692	0.133095	0.302168	0.00954165	0.769921	0.733811	0.730588	0.763497	0.624559	0.696732	0.118388	0.383368	0.034441	0.0476051	0.0918281	0.0195724
14.1	0.780617	0.572492	0.68594	0.132859	0.299061	0.00915201	0.769743	0.736218	0.731553	0.761638	0.626927	0.697339	0.116723	0.382971	0.0346813	0.0487913	0.0889444	0.0196559
14.1333	0.784543	0.571	0.687168	0.128884	0.297188	0.00879726	0.770616	0.739271	0.734126	0.758984	0.627907	0.697167	0.115339	0.381175	0.0347643	0.048729	0.0889149	0.0202131
14.1667	0.789296	0.568693	0.687459	0.129409	0.292883	0.00809838	0.770103	0.737794	0.73421	0.761238	0.630649	0.697564	0.113991	0.380339	0.034651	0.0483409	0.0890937	0.0201535
14.2	0.797664	0.571024	0.690951	0.130262	0.28668	0.00790345	0.770866	0.73874	0.733827	0.76631	0.633937	0.698456	0.115034	0.384425	0.0345037	0.0480573	0.0883271	0.0201332
14.2333	0.804244	0.573097	0.696071	0.130618	0.287933	0.00847256	0.773059	0.738576	0.732546	0.769767	0.636713	0.701018	0.116189	0.381438	0.0332996	0.047617	0.0861084	0.0198154
14.2667	0.806956	0.574694	0.699827	0.130329	0.28633	0.00878023	0.772479	0.737748	0.732875	0.774765	0.640768	0.703991	0.119025	0.38453	0.0310126	0.0475939	0.0849744	0.0193258
14.3	0.806576	0.576673	0.702642	0.127948	0.29067	0.00894133	0.772661	0.736743	0.733264	0.780817	0.644744	0.707241	0.12135	0.385935	0.0271869	0.0474516	0.0847463	0.0187002
14.3333	0.805284	0.575697	0.707129	0.124131	0.290791	0.00890391	0.772405	0.738363	0.734083	0.788887	0.645202	0.709303	0.123574	0.383011	0.0260323	0.0470414	0.0845758	0.0185567
14.3667	0.807076	0.57752	0.709976	0.12236	0.289091	0.00918082	0.771609	0.739551	0.733742	0.800604	0.649531	0.710879	0.125352	0.381069	0.0256729	0.0465908	0.0851849	0.0184359
14.4	0.812361	0.580231	0.709685	0.120013	0.284968	0.00962271	0.771675	0.739091	0.734	0.801517	0.651075	0.711023	0.124282	0.380849	0.0251579	0.0459422	0.0851262	0.0184156
14.4333	0.82115	0.582204	0.710076	0.120804	0.279841	0.0100277	0.772626	0.735334	0.734831	0.805488	0.655319	0.713094	0.126164	0.380041	0.0240896	0.0453041	0.0833623	0.017938
14.4667	0.826684	0.58249	0.712216	0.117841	0.276549	0.0102573	0.77471	0.736544	0.7341	0.808144	0.658201	0.715869	0.125586	0.377735	0.0231781	0.0465923	0.0822831	0.0174034
14.5	0.825934	0.583468	0.710852	0.114326	0.277909	0.0101854	0.777917	0.738044	0.734187	0.815238	0.663123	0.718947	0.125357	0.37682	0.0224792	0.0471481	0.0802159	0.0169176
14.5333	0.823043	0.581783	0.710715	0.112484	0.278012	0.0108051	0.778175	0.73742	0.734799	0.817896	0.669125	0.721944	0.127739	0.376043	0.0225745	0.0479626	0.0766854	0.0161411
14.5667	0.819253	0.580846	0.710073	0.110693	0.280073	0.0108553	0.777044	0.737172	0.734625	0.818681	0.668432	0.723283	0.127036	0.379046	0.0223098	0.0468152	0.074483	0.0158969
14.6	0.815244	0.580706	0.711963	0.111872	0.278355	0.0111257	0.778789	0.73546	0.733492	0.819652	0.668277	0.72584	0.128691	0.380149	0.0229447	0.0458643	0.074119	0.0154093
14.6333	0.807172	0.583467	0.713841	0.116981	0.272057	0.011823	0.77695	0.728848	0.731916	0.823058	0.666698	0.727871	0.130652	0.381433	0.0231787	0.0457933	0.0735544	0.0148706
14.6667	0.800358	0.584712	0.715142	0.117255	0.273385	0.0126826	0.776086	0.726578	0.733142	0.828264	0.666509	0.729592	0.130447	0.380747	0.0234712	0.0458566	0.0739119	0.0144434
14.7	0.796788	0.583968	0.714264	0.117015	0.278385	0.0130573	0.774405	0.722569	0.734527	0.832943	0.665469	0.732719	0.126568	0.373913	0.0246183	0.0454266	0.0747397	0.0140489
14.7333	0.789265	0.582554	0.711699	0.111592	0.280073	0.013001	0.773708	0.721229	0.736857	0.838242	0.664036	0.733431	0.125325	0.374329	0.0250258	0.044568	0.07486	0.0138539
14.7667	0.792614	0.583866	0.712063	0.109412	0.281766	0.0128901	0.775227	0.720165	0.738982	0.844725	0.666302	0.7358	0.122801	0.371296	0.0257829	0.0450523	0.0729345	0.013997
14.8	0.796567	0.584036	0.71313	0.111407	0.276793	0.0126753	0.776825	0.718293	0.740115	0.839416	0.66806	0.737182	0.121968	0.369139	0.0282341	0.0456406	0.071562	0.0135271
14.8333	0.809302	0.586811	0.710611	0.113256	0.277897	0.012307	0.777076	0.715448	0.74124	0.830997	0.667293	0.73622	0.120689	0.368649	0.0294603	0.0462849	0.0705943	0.0127891
14.8667	0.812076	0.58572	0.709433	0.11475	0.274293	0.0116283	0.779997	0.713289	0.743271	0.816316	0.661548	0.735692	0.117225	0.368632	0.0292244	0.0469941	0.0715164	0.0121786
14.9	0.814069	0.585132	0.70895	0.11851	0.279557	0.0105316	0.78268	0.711808	0.744508	0.812399	0.653577	0.737748	0.118067	0.368852	0.0276553	0.0474589	0.0731171	0.01172
14.9333	0.816362	0.581445	0.710893	0.121686	0.284805	0.0103021	0.78577	0.715172	0.744198	0.811862	0.649304	0.736603	0.116654	0.370727	0.0268718	0.0484658	0.0762637	0.0116434
14.9667	0.823205	0.580684	0.712765	0.129638	0.28787	0.0100487	0.785268	0.715955	0.745233	0.809467	0.647112	0.73624	0.117404	0.367612	0.0263015	0.04839	0.0778557	0.0117033
15	0.833756	0.581471	0.71614	0.137397	0.285522	0.0100312	0.783991	0.716717	0.74459	0.808036	0.646285	0.733392	0.115361	0.369793	0.0265097	0.04839	0.0791823	0.0111339
15.0333	0.846447	0.583661	0.717552	0.140473	0.27957	0.00979887	0.78566	0.717973	0.74355	0.811821	0.643768	0.733147	0.112594	0.375521	0.0265097	0.0476533	0.0807771	0.0108501
15.0667	0.853596	0.584344	0.721077	0.145654	0.275514	0.00758042	0.786297	0.719455	0.743377	0.814321	0.642561	0.732032	0.111943	0.382014	0.0268078	0.0475228	0.081827	0.0112103
15.1	0.867114	0.584586	0.722826	0.147652	0.277426	0.00538082	0.786669	0.719964	0.74442	0.813129	0.640541	0.73273	0.111057	0.382777	0.0259838	0.0472874	0.0820526	0.0114042
15.1333	0.880385	0.584625	0.723366	0.150276	0.279902	0.00242625	0.790597	0.723911	0.744853	0.810511	0.640875	0.736646	0.109605	0.383032	0.0254291	0.0461417	0.081011	0.0116143
15.1667	0.893429	0.583136	0.72415	0.151301	0.284101	-0.0005341	0.794461	0.727224	0.74502	0.802888	0.64038	0.74126	0.110269	0.383373	0.0245054	0.0454249	0.0817858	0.0120415
15.2	0.897911	0.582366	0.725379	0.150503	0.284078	-0.0031417	0.794749	0.730739	0.746248	0.792859	0.639601	0.743378	0.109913	0.387764	0.0227262	0.0449938	0.0818264	0.0118918
15.2333	0.900664	0.582984	0.726936	0.150696	0.28291	-0.0056871	0.793048	0.731247	0.746517	0.784022	0.638146	0.7445	0.111156	0.390116	0.0216714	0.04381	0.0814804	0.0120268
15.2667	0.898759	0.582805	0.727465	0.153003	0.278747	-0.0081965	0.796382	0.731163	0.746342	0.778214	0.633587	0.744822	0.110729	0.390056	0.0213449	0.0429169	0.0824754	0.0119233
15.3	0.906724	0.582927	0.728576	0.155842	0.271621	-0.0104776	0.7979	0.731244	0.695899	0.796801	0.630121	0.743835	0.11003	0.389794	0.0207763	0.0429169	0.0817338	0.0121436
15.3333	0.91004	0.579411	0.734043	0.156908	0.266182	-0.0128188	0.800152	0.731168	0.644857	0.819128	0.632453	0.744633	0.110622	0.392544	0.0204322	0.0411176	0.0826033	0.0122494
15.3667	0.928037	0.579254	0.7365	0.15716	0.265289	-0.0147649	0.801101	0.732638	0.593689	0.83584	0.634028	0.747813	0.113292	0.393984	0.0207963	0.0394701	0.0809338	0.012596
15.4	0.945632	0.580921	0.740043	0.151752	0.262509	-0.0162079	0.80356	0.732815	0.543135	0.835534	0.639988	0.746139	0.111548	0.391868	0.0220542	0.0388214	0.0787424	0.0125405
15.4333	0.958274	0.583881	0.744457	0.148099	0.259297	-0.0181444	0.805279	0.730816	0.493134	0.828189	0.64352	0.745814	0.112666	0.391055	0.0230171	0.03793	0.0770598	0.0122119
15.4667	0.956957	0.584339	0.747979	0.143546	0.258106	-0.0199369	0.806722	0.730982	0.442961	0.827374	0.646617	0.746581	0.112027	0.395224	0.0238186	0.0384644	0.0754678	0.0123673
15.5	0.963453	0.58469	0.749102	0.139986	0.258552	-0.0219343	0.806219	0.728105	0.393955	0.826577	0.646799	0.749854	0.11248	0.392549	0.0243093	0.0394058	0.0775675	0.0128612
15.5333	0.965229	0.582493	0.750783	0.139215	0.261813	-0.0242278	0.806492	0.726757	0.369943	0.826138	0.645414	0.751097	0.114199	0.388956	0.0239919	0.0392697	0.0778727	0.0132368
15.5667	0.972238	0.581899	0.751372	0.137045	0.263389	-0.0242547	0.807714	0.725654	0.341794	0.826459	0.646852	0.753533	0.114672	0.384877	0.0233302	0.0392634	0.0782248	0.0127733
15.6	0.974188	0.581207	0.752366	0.133764	0.262786	-0.0242471	0.808127	0.724937	0.308352	0.834548	0.649356	0.753845	0.115161	0.38489	0.0235115	0.0396196	0.0782577	0.0124646
15.6333	0.978852	0.580022	0.753177	0.128465	0.26462	-0.0237908	0.807398	0.722619	0.268836	0.841163	0.650544	0.751881	0.115406	0.384905	0.0239052	0.040294	0.0789101	0.0122332
15.6667	0.980828	0.582142	0.755564	0.127661	0.259257	-0.0233214	0.805437	0.718799	0.220762	0.849512	0.650567	0.746762	0.115524	0.387442	0.0233467	0.0406527	0.0785077	0.0118681
15.7	0.990047	0.584615	0.757546	0.12831	0.253138	-0.0232075	0.809404	0.714235	0.160457	0.859181	0.650828	0.743873	0.119129	0.388943	0.0238797	0.0406842	0.0776263	0.0121961
15.7333	1.0111	0.587281	0.762106	0.131388	0.243776	-0.0231118	0.815542	0.713193	0.0862173	0.870561	0.655026	0.742232	0.118739	0.39039	0.0249175	0.041937	0.0792496	0.0116982
15.7667	1.03067	0.590222	0.765428	0.127352	0.238704	-0.0229486	0.814128	0.712939	-0.0087464	0.878391	0.659495	0.740807	0.120511	0.397235	0.0255646	0.0422939	0.0811495	0.0119366
15.8	1.0426	0.589675	0.768404	0.119695	0.246314	-0.02281	0.81295	0.71304	-0.0085019	0.848175	0.666947	0.745978	0.120521	0.401201	0.0263318	0.0402766	0.084483	0.0125272
15.8333	1.05964	0.595961	0.767254	0.113135	0.245353	-0.0216019	0.813139	0.714179	-0.0081531	0.803807	0.671143	0.751649	0.119834	0.397717	0.0262718	0.0415197	0.0808048	0.0132466
15.8667	1.03854	0.599772	0.770692	0.103723	0.245665	-0.0197025	0.811969	0.709458	-0.0082892	0.756018	0.677709	0.753125	0.117952	0.393612	0.0265183	0.0440251	0.0815483	0.0130931
15.9	1.0039	0.592092	0.777412	0.103619	0.242263	-0.0197116	0.801445	0.70934	-0.0093309	0.751712	0.673347	0.762344	0.122516	0.396576	0.0275701	0.0476723	0.0835494	0.0136888
15.9333	0.966935	0.584458	0.771139	0.108215	0.249884	-0.0196173	0.784399	0.710251	-0.0088765	0.764845	0.675927	0.773019	0.114264	0.396503	0.0276927	0.0554074	0.0853707	0.0160681
15.9667	1.03602	0.598508	0.761138	0.108305	0.248648	-0.0197882	0.779103	0.697932	-0.0075538	0.776801	0.672555	0.772041	0.110738	0.388598	0.0266319	0.059984	0.104791	0.0147515
