# Supplementary material for: CARD8 inflammasome activation triggers pyroptosis in human T cells
Source: EMBO J. 2020 Aug 25;39(19):e105071. doi: 10.15252/embj.2020105071 (PMC7527815; doi:10.15252/embj.2020105071)
Supplement: Supplementary file 11 — Source Data for Expanded View [file EMBJ-39-e105071-s015.zip › EV_Figure_Source_Data/EMBOJ-2020-105071R1-Figure_EV1_Source_Data-sd.xlsx]

## Sheet: Tabelle1
Figure EV1A
LDH (%)	Th1 clones			Th2 clones			PBMCs
untr.	1.96529	-0.839866	-1.12542	-0.476417	-0.444656	0.921074	-2.64423	0.673077	1.97115
VbP	43.2363	52.3572	41.0022	38.8915	36.1601	41.4801	57.5	63.4615	55.0481
Pam3+Nig.	3.69541	1.78052	-1.15901	-1.09576	-0.508178	0.778148	24.9519	32.1154	29.6154
