# Supplementary material for: CARD8 inflammasome activation triggers pyroptosis in human T cells
Source: EMBO J. 2020 Aug 25;39(19):e105071. doi: 10.15252/embj.2020105071 (PMC7527815; doi:10.15252/embj.2020105071)
Supplement: Supplementary file 11 — Source Data for Expanded View [file EMBJ-39-e105071-s015.zip › EV_Figure_Source_Data/Figure_EV2_Source_Data-sd/Source data Figure EV2.xlsx]

## Sheet: Tabelle1
Figure EV2B
		Monocytes											CD4 T cells
	Time	VbP		NeedleTox		A/S		untr.				Time	VbP		NeedleTox		A/S		untr.
		Donor 77	Donor 78	Donor 77	Donor 78	Donor 77	Donor 78	Donor 77	Donor 78				Donor 77	Donor 78	Donor 77	Donor 78	Donor 77	Donor 78	Donor 77	Donor 78
1	0.0333333	0	0	0.196667	0.41194	0.00148147	0	0.0622224	0.021739		1	0.0333333	0.0052714	0.0119445	0.0106667	0.00888887	0.0145185	0.00155033	0.0109628	0.0027906
2	0.0666667	0	0	0.236667	0.465671	0.00296293	0	0.0637039	0.021739		2	0.0666667	0.00589153	0.0111112	0.0126061	0.00833333	0.0162963	0.0018604	0.0118517	0.00248053
3	0.1	0	0	0.28	0.517413	0.00296293	0	0.0637039	0.0231883		3	0.1	0.0063566	0.0102779	0.0143031	0.00888887	0.0177777	0.00217047	0.0124443	0.00217047
4	0.133333	0	0	0.323333	0.566169	0.0044444	0	0.0637039	0.0231883		4	0.133333	0.0072868	0.0100001	0.0157577	0.00944447	0.0189629	0.00248053	0.0124443	0.0027906
5	0.166667	0	0	0.36	0.612935	0.00592587	0	0.0637039	0.0231883		5	0.166667	0.008062	0.00972227	0.0169699	0.0100001	0.0195555	0.0027906	0.0124443	0.00310067
6	0.2	0	0	0.396667	0.659701	0.00592587	0	0.0637039	0.0231883		6	0.2	0.00837207	0.01	0.018182	0.0111112	0.021037	0.00341073	0.0130369	0.00341073
7	0.233333	0	0	0.44	0.695522	0.00592587	0	0.0637039	0.0231883		7	0.233333	0.00837207	0.0102778	0.0191517	0.0111112	0.0222222	0.0037208	0.0133333	0.0037208
8	0.266667	0	0	0.49	0.727363	0.00592587	0	0.0622224	0.0231883		8	0.266667	0.0088372	0.01	0.0206062	0.0116667	0.0234074	0.00403087	0.0127407	0.00434093
9	0.3	0	0	0.533333	0.757214	0.00592587	0	0.0592594	0.0231883		9	0.3	0.00961233	0.0097222	0.0225456	0.0122223	0.0245926	0.004651	0.0124443	0.004651
10	0.333333	0	0	0.57	0.7801	0.00592587	0	0.0577779	0.0231883		10	0.333333	0.00976733	0.00888887	0.0235153	0.0122223	0.0248889	0.00496107	0.0118517	0.00496107
11	0.366667	0	0	0.606667	0.79602	0.00592587	0	0.0577779	0.0231883		11	0.366667	0.00992233	0.00833333	0.0242426	0.0127778	0.0248889	0.00527113	0.0115555	0.00527113
12	0.4	0	0	0.643333	0.80995	0.00592587	0	0.0562964	0.0231883		12	0.4	0.0103874	0.0075	0.024485	0.0133333	0.0251852	0.00589127	0.0112592	0.00589127
13	0.433333	0	0	0.676667	0.821891	0.00592587	0	0.0533334	0.0231883		13	0.433333	0.0108525	0.0075	0.0249699	0.0138889	0.0260741	0.00682147	0.0109629	0.0065114
14	0.466667	0	0	0.703333	0.830846	0.00592587	0	0.0503704	0.0231883		14	0.466667	0.0108525	0.00833333	0.0252123	0.0144444	0.0266667	0.0074416	0.0106666	0.00713153
15	0.5	0	0	0.716667	0.838806	0.00592587	0	0.0474074	0.0231883		15	0.5	0.0113177	0.00888887	0.0247275	0.015	0.0263704	0.00806173	0.0106666	0.00806173
16	0.533333	0	0.000995	0.723333	0.845771	0.00592587	0	0.0444444	0.0231883		16	0.533333	0.0116277	0.00916667	0.0242426	0.0161111	0.0260741	0.008992	0.0109629	0.00868187
17	0.566667	0	0.00199	0.736667	0.850746	0.0044444	0	0.0429629	0.0231883		17	0.566667	0.0119378	0.00944447	0.0237577	0.0177778	0.0254815	0.00961213	0.0109629	0.0099222
18	0.6	0	0.00199	0.743333	0.856717	0.00296293	0	0.0414813	0.021739		18	0.6	0.012558	0.0105556	0.0249699	0.0188889	0.0251853	0.0102323	0.0109629	0.0108524
19	0.633333	0.0009524	0.00199	0.75	0.862687	0.00148147	0	0.0399998	0.021739		19	0.633333	0.0134883	0.0111111	0.0261819	0.02	0.0254816	0.0111625	0.0118518	0.0111625
20	0.666667	0.0019048	0.002985	0.766667	0.868657	0	0	0.0385183	0.021739		20	0.666667	0.0150387	0.0119445	0.027394	0.0216667	0.0260742	0.0124029	0.0124444	0.0111625
21	0.7	0.0028572	0.002985	0.78	0.871642	0	0	0.0370367	0.021739		21	0.7	0.0164341	0.0127778	0.0290909	0.0216667	0.0266668	0.0133331	0.0121481	0.0111625
22	0.733333	0.0038096	0.002985	0.786667	0.873632	0	0	0.0355552	0.021739		22	0.733333	0.0187596	0.0138889	0.0307879	0.0227778	0.0272594	0.0145735	0.0124443	0.0111625
23	0.766667	0.004762	0.002985	0.79	0.875622	0	0	0.0355552	0.021739		23	0.766667	0.0218604	0.0152778	0.0320001	0.0244445	0.027852	0.0158138	0.0136295	0.0117827
24	0.8	0.0057144	0.00398	0.8	0.876617	0	0	0.0370367	0.021739		24	0.8	0.0251163	0.0177778	0.0332121	0.0261111	0.0284446	0.016434	0.0151111	0.0127129
25	0.833333	0.0057144	0.004975	0.813333	0.877612	0	0	0.0370367	0.021739		25	0.833333	0.0291473	0.0213889	0.0353939	0.0266667	0.0299261	0.0167441	0.0165926	0.013023
26	0.866667	0.0057144	0.00597	0.823333	0.878607	0	0	0.0355552	0.021739		26	0.866667	0.0333333	0.0249999	0.0378181	0.0266667	0.0305187	0.0170541	0.0174815	0.013023
27	0.9	0.0066668	0.006965	0.833333	0.879602	0	0	0.0340737	0.021739		27	0.9	0.0373644	0.0288888	0.0407272	0.0272222	0.0311113	0.0170541	0.0177777	0.0127129
28	0.933333	0.0076192	0.00796	0.843333	0.880597	0	0	0.0340737	0.021739		28	0.933333	0.0413954	0.0327777	0.0438787	0.0277777	0.0317039	0.0167441	0.018074	0.0124029
29	0.966667	0.0085716	0.00995007	0.85	0.880597	0	0	0.0340737	0.021739		29	0.966667	0.0471319	0.0372221	0.0463029	0.0277777	0.0322965	0.0170542	0.0183703	0.0124029
30	1	0.009524	0.0109451	0.856667	0.880597	0	0	0.0355552	0.021739		30	1	0.0528683	0.0419443	0.0482423	0.0283333	0.0337779	0.0173643	0.0183703	0.012713
31	1.03333	0.0114287	0.0109451	0.863333	0.880597	0	0	0.0370367	0.021739		31	1.03333	0.0590699	0.0477776	0.0504241	0.0294443	0.0349631	0.0170542	0.0186666	0.0133332
32	1.06667	0.0142859	0.00995007	0.866667	0.880597	0	0	0.0370367	0.021739		32	1.06667	0.0657365	0.0536109	0.0526059	0.0299999	0.0361483	0.0170542	0.0189629	0.0136433
33	1.1	0.0180954	0.00995007	0.87	0.880597	0	0	0.0370367	0.021739		33	1.1	0.0730233	0.0591665	0.0528483	0.0299999	0.0370371	0.0173643	0.0189629	0.0142635
34	1.13333	0.0209525	0.00995007	0.87	0.880597	0	0	0.0370367	0.021739		34	1.13333	0.0795349	0.0649998	0.0530908	0.0294443	0.0370371	0.0170542	0.0186666	0.0145736
35	1.16667	0.0238097	0.00895507	0.87	0.880597	0	0	0.0370367	0.021739		35	1.16667	0.0860465	0.0713887	0.0543029	0.0288887	0.0376297	0.016434	0.0189629	0.0148837
36	1.2	0.0266668	0.00995007	0.87	0.880597	0	0	0.0370367	0.021739		36	1.2	0.0936434	0.0791665	0.0547878	0.0294443	0.0379261	0.0161239	0.0198519	0.0155038
37	1.23333	0.0295239	0.0109451	0.87	0.880597	0	0	0.0370367	0.021739		37	1.23333	0.10155	0.0866665	0.0557575	0.0299998	0.0382224	0.0161239	0.0201482	0.016124
38	1.26667	0.0323811	0.0129351	0.863333	0.880597	0	0	0.0370367	0.021739		38	1.26667	0.108372	0.0947221	0.0557575	0.0299998	0.0385187	0.0155037	0.0201482	0.0167441
39	1.3	0.0361906	0.0139302	0.85	0.880597	0	0	0.0370367	0.021739		39	1.3	0.115969	0.102778	0.0562423	0.0305554	0.0388149	0.0148835	0.0201482	0.016434
40	1.33333	0.0419049	0.0149253	0.833333	0.880597	0	0	0.0385181	0.021739		40	1.33333	0.124806	0.109722	0.0574545	0.0311109	0.0382223	0.0148835	0.0204445	0.016434
41	1.36667	0.0485715	0.0159203	0.823333	0.880597	0	0	0.0399996	0.021739		41	1.36667	0.133178	0.117222	0.0593939	0.0316665	0.037926	0.0148835	0.0210371	0.0170542
42	1.4	0.0552382	0.0159203	0.813333	0.879602	0	0	0.0414811	0.021739		42	1.4	0.142325	0.125833	0.0610909	0.0316665	0.037926	0.0148835	0.0222223	0.0173643
43	1.43333	0.0619049	0.0159203	0.803333	0.878607	0	0	0.0429625	0.021739		43	1.43333	0.151628	0.134167	0.0615757	0.0311109	0.0385185	0.0148835	0.0234075	0.0170542
44	1.46667	0.0695239	0.0159203	0.793333	0.876617	0	0	0.044444	0.021739		44	1.46667	0.16	0.141667	0.0623029	0.0305554	0.0382222	0.0145734	0.0242963	0.0167441
45	1.5	0.0780953	0.0169154	0.78	0.876617	0	0	0.044444	0.021739		45	1.5	0.168217	0.150278	0.0642423	0.0299999	0.0370371	0.0142633	0.0254815	0.016434
46	1.53333	0.0866667	0.0179105	0.766667	0.876617	0	0	0.044444	0.021739		46	1.53333	0.177054	0.158056	0.0649697	0.0288888	0.0361482	0.0142633	0.0257779	0.0158138
47	1.56667	0.0952382	0.0199005	0.753333	0.877612	0	0	0.044444	0.021739		47	1.56667	0.185736	0.167222	0.0654545	0.0288888	0.0352593	0.0145734	0.0257779	0.0145735
48	1.6	0.102857	0.0228856	0.743333	0.878607	0	0	0.044444	0.021739		48	1.6	0.194108	0.178056	0.0659394	0.0294443	0.0346667	0.0145734	0.0263705	0.0133331
49	1.63333	0.110476	0.0258707	0.736667	0.879602	0	0	0.044444	0.021739		49	1.63333	0.202791	0.189444	0.0659394	0.0294443	0.0340741	0.0148835	0.0269631	0.013023
50	1.66667	0.118095	0.0288557	0.726667	0.880597	0	0	0.044444	0.021739		50	1.66667	0.211473	0.200556	0.0652121	0.0288888	0.0334815	0.0151937	0.0266667	0.013023
51	1.7	0.12381	0.0308458	0.723333	0.881592	0	0	0.044444	0.021739		51	1.7	0.220775	0.210556	0.0652121	0.0288888	0.0334815	0.0151937	0.0260741	0.0127129
52	1.73333	0.131429	0.0328359	0.72	0.882587	0	0	0.0429625	0.021739		52	1.73333	0.230077	0.22	0.0649697	0.0288888	0.0334815	0.0151937	0.0257778	0.0120927
53	1.76667	0.140953	0.0338309	0.72	0.883582	0	0	0.0414811	0.021739		53	1.76667	0.23907	0.23	0.0659394	0.0288888	0.0340741	0.0158139	0.0257778	0.0105423
54	1.8	0.152381	0.0338309	0.723333	0.883582	0	0	0.0414811	0.021739		54	1.8	0.247907	0.240833	0.0664243	0.0283332	0.0346667	0.0161239	0.0251852	0.0099222
55	1.83333	0.162857	0.0358209	0.726667	0.883582	0	0	0.0414811	0.021739		55	1.83333	0.256124	0.253056	0.0661818	0.0277777	0.0355556	0.0161239	0.0242963	0.00961213
56	1.86667	0.173333	0.0398009	0.726667	0.883582	0	0	0.0414811	0.021739		56	1.86667	0.263876	0.263889	0.065697	0.0272221	0.0358519	0.0164341	0.0234075	0.00899193
57	1.9	0.184762	0.0437811	0.726667	0.884577	0	0	0.0399996	0.021739		57	1.9	0.271318	0.274167	0.065697	0.0266666	0.0358519	0.0173643	0.0237038	0.00868187
58	1.93333	0.198095	0.0477612	0.726667	0.885572	0	0	0.0385181	0.021739		58	1.93333	0.27845	0.284722	0.0664243	0.0266666	0.0355557	0.0176744	0.0237038	0.00899193
59	1.96667	0.210476	0.0517413	0.726667	0.887562	0	0	0.0370367	0.021739		59	1.96667	0.285581	0.295278	0.0676364	0.0266666	0.035852	0.0176744	0.0237038	0.009302
60	2	0.22	0.0557213	0.73	0.887562	0	0	0.0370367	0.021739		60	2	0.294264	0.305833	0.0681213	0.0266666	0.0370371	0.0179845	0.0237038	0.009302
61	2.03333	0.227619	0.0597014	0.733333	0.887562	0	0	0.0370367	0.021739		61	2.03333	0.302481	0.3175	0.0688485	0.0272221	0.037926	0.0182947	0.0240001	0.009302
62	2.06667	0.236191	0.0636815	0.74	0.887562	0	0	0.0370367	0.021739		62	2.06667	0.310853	0.327778	0.0698183	0.0266666	0.0388149	0.0182947	0.0245927	0.00992213
63	2.1	0.247619	0.0666665	0.743333	0.888557	0	0	0.0370367	0.021739		63	2.1	0.32093	0.335	0.0710304	0.0261111	0.0397037	0.0186047	0.0245927	0.0105423
64	2.13333	0.259048	0.0696516	0.746667	0.888557	0	0	0.0370367	0.021739		64	2.13333	0.331163	0.342222	0.0729698	0.0255555	0.0408889	0.0186047	0.0245927	0.0105423
65	2.16667	0.269524	0.0726367	0.753333	0.889552	0	0	0.0370367	0.021739		65	2.16667	0.341705	0.35	0.0749092	0.0255555	0.0414815	0.0186047	0.0251853	0.0105423
66	2.2	0.280952	0.0756217	0.756667	0.889552	0	0	0.0370367	0.021739		66	2.2	0.351783	0.359167	0.0763637	0.025	0.0414815	0.0189148	0.0257779	0.0108523
67	2.23333	0.290476	0.0786068	0.763333	0.889552	0	0	0.0385181	0.021739		67	2.23333	0.36124	0.37	0.0775759	0.0244445	0.042074	0.0192249	0.0266668	0.0108523
68	2.26667	0.299048	0.0815919	0.77	0.890547	0	0	0.0399996	0.021739		68	2.26667	0.371473	0.379167	0.0790304	0.0238889	0.042074	0.0189148	0.0269631	0.0111624
69	2.3	0.302857	0.0845769	0.776667	0.894527	0	0	0.0399996	0.021739		69	2.3	0.381705	0.386944	0.0797577	0.0233334	0.0414814	0.0192249	0.0278519	0.0117825
70	2.33333	0.306667	0.086567	0.78	0.897512	0	0	0.0385181	0.021739		70	2.33333	0.391628	0.394722	0.0804849	0.0233334	0.0414814	0.0198451	0.0290371	0.0124027
71	2.36667	0.312381	0.086567	0.786667	0.901493	0	0	0.0370367	0.021739		71	2.36667	0.400775	0.404167	0.0812122	0.0233334	0.0426665	0.0201552	0.0296297	0.0130229
72	2.4	0.31619	0.087562	0.793333	0.904478	0	0	0.0370367	0.021739		72	2.4	0.409922	0.414444	0.0824243	0.0233334	0.0438517	0.0204653	0.0296297	0.013333
73	2.43333	0.318095	0.088557	0.8	0.906468	0	0	0.0370367	0.0202897		73	2.43333	0.421395	0.423611	0.0826668	0.0233334	0.0453332	0.0213955	0.0296297	0.0130229
74	2.46667	0.320952	0.0895521	0.806667	0.908458	0	0	0.0370367	0.0188405		74	2.46667	0.432713	0.433056	0.0819395	0.0233334	0.0468147	0.0223258	0.0299261	0.0127129
75	2.5	0.324762	0.0905471	0.81	0.910448	0	0	0.0355552	0.0173912		75	2.5	0.442325	0.442778	0.0816971	0.0233334	0.0474073	0.0229459	0.0299261	0.0127129
76	2.53333	0.328571	0.0915422	0.823333	0.913433	0	0	0.0340737	0.0173912		76	2.53333	0.451318	0.451944	0.0824243	0.0227779	0.0479999	0.023256	0.0299261	0.0124028
77	2.56667	0.332381	0.0925373	0.83	0.916418	0	0	0.0325923	0.0173912		77	2.56667	0.46093	0.460556	0.0829091	0.0222223	0.0485925	0.0235661	0.0296298	0.0120927
78	2.6	0.335238	0.0945273	0.843333	0.917413	0	0	0.0325923	0.0173912		78	2.6	0.469457	0.470278	0.0833939	0.0222223	0.0488888	0.0235661	0.0302224	0.0120927
79	2.63333	0.339048	0.0955224	0.856667	0.919403	0	0	0.0325923	0.0173912		79	2.63333	0.47876	0.480556	0.0836363	0.0227779	0.0494814	0.0238761	0.0305187	0.0124029
80	2.66667	0.341905	0.0955224	0.866667	0.920398	0	0	0.0311108	0.0159419		80	2.66667	0.488217	0.490278	0.0833939	0.0227779	0.0503703	0.0244963	0.030815	0.0130231
81	2.7	0.345714	0.0965175	0.873333	0.922388	0	0	0.0296293	0.0144927		81	2.7	0.496124	0.498889	0.0841212	0.0227779	0.0512591	0.0248063	0.0311113	0.0133332
82	2.73333	0.348571	0.0975125	0.88	0.924378	0	0	0.0281479	0.0130434		82	2.73333	0.504341	0.507778	0.0853333	0.0227779	0.0521481	0.0248063	0.0322964	0.0139534
83	2.76667	0.352381	0.0975125	0.886667	0.926368	0	0	0.0266664	0.0130434		83	2.76667	0.512248	0.517222	0.0855757	0.0222223	0.0539259	0.0254265	0.0340742	0.0145736
84	2.8	0.360952	0.0985075	0.89	0.928358	0	0	0.0251849	0.0130434		84	2.8	0.51938	0.528056	0.0853333	0.0216668	0.0562963	0.0260466	0.0355557	0.0139535
85	2.83333	0.369524	0.0995026	0.9	0.929353	0	0	0.0251849	0.0115941		85	2.83333	0.525736	0.537778	0.0848485	0.0216668	0.0583704	0.0263567	0.0367408	0.0130232
86	2.86667	0.375238	0.100498	0.903333	0.929353	0	0	0.0251849	0.0101449		86	2.86667	0.533953	0.546667	0.0848485	0.0216668	0.0595556	0.0263567	0.0382223	0.0130232
87	2.9	0.380952	0.101493	0.9	0.930348	0	0	0.0251849	0.0086956		87	2.9	0.54217	0.555	0.0841213	0.0216668	0.0610371	0.0260466	0.0388148	0.0130232
88	2.93333	0.386667	0.102488	0.896667	0.931343	0	0	0.0251849	0.0086956		88	2.93333	0.548682	0.564722	0.0836364	0.0211113	0.0613334	0.0257365	0.0394074	0.0133333
89	2.96667	0.391428	0.102488	0.896667	0.933333	0	0	0.0251849	0.0101449		89	2.96667	0.554574	0.573611	0.0829091	0.0211113	0.061926	0.0257365	0.0391111	0.0136433
90	3	0.395238	0.101493	0.903333	0.935324	0	0	0.0251849	0.0101449		90	3	0.56	0.582222	0.0826667	0.0216668	0.0640001	0.0257365	0.0399999	0.0139535
91	3.03333	0.4	0.0995027	0.896667	0.935324	0	0	0.0251849	0.0086956		91	3.03333	0.566046	0.590278	0.0824243	0.0216668	0.0657779	0.0257365	0.0402963	0.0145737
92	3.06667	0.403809	0.0985076	0.893333	0.935324	0	0	0.0251849	0.0086956		92	3.06667	0.571783	0.597778	0.0821819	0.0216668	0.0672593	0.0260466	0.0417777	0.0142636
93	3.1	0.404762	0.0965175	0.89	0.936319	0	0	0.0237035	0.00724633		93	3.1	0.576899	0.603611	0.0824243	0.0216668	0.0687408	0.0269768	0.0423703	0.0136435
94	3.13333	0.405714	0.0985075	0.89	0.938309	0	0	0.022222	0.00579707		94	3.13333	0.581085	0.609722	0.0821819	0.0216668	0.0702223	0.027907	0.0429629	0.0133333
95	3.16667	0.408571	0.101493	0.89	0.939304	0	0	0.022222	0.00579707		95	3.16667	0.585116	0.616389	0.0826667	0.0216668	0.0717039	0.0285271	0.044148	0.0133333
96	3.2	0.412381	0.104478	0.89	0.941294	0	0	0.0237035	0.00579707		96	3.2	0.590853	0.622222	0.0816971	0.0216668	0.0728891	0.0291473	0.0453332	0.0133333
97	3.23333	0.418095	0.107463	0.886667	0.943284	0	0	0.0251849	0.00579707		97	3.23333	0.595194	0.626389	0.080485	0.0216668	0.0734817	0.0300775	0.0450369	0.0133333
98	3.26667	0.42	0.112438	0.883333	0.945274	0	0	0.0251849	0.00579707		98	3.26667	0.599225	0.631111	0.0797577	0.0222223	0.0728891	0.0306976	0.0447406	0.0133333
99	3.3	0.418095	0.117413	0.883333	0.944279	0	0	0.0251849	0.0043478		99	3.3	0.604341	0.634444	0.0797577	0.0227779	0.0728891	0.0313177	0.044148	0.0139535
100	3.33333	0.418095	0.121393	0.876667	0.945274	0	0	0.0251849	0.0043478		100	3.33333	0.610233	0.637778	0.0807274	0.0227779	0.0731853	0.0319379	0.0432591	0.0142635
101	3.36667	0.417143	0.124378	0.876667	0.946269	0	0	0.0251849	0.0043478		101	3.36667	0.615504	0.641944	0.0809698	0.0233334	0.0740742	0.0328681	0.0426665	0.0139534
102	3.4	0.41619	0.128358	0.883333	0.948259	0	0	0.0251849	0.0043478		102	3.4	0.620155	0.645833	0.0809698	0.0233334	0.0743705	0.0337983	0.0429629	0.0142635
103	3.43333	0.415238	0.132338	0.89	0.950249	0	0	0.0251849	0.0043478		103	3.43333	0.624651	0.650556	0.0816971	0.0238889	0.0761482	0.0347285	0.0426666	0.0148837
104	3.46667	0.416191	0.137313	0.893333	0.951244	0	0	0.0251849	0.00289853		104	3.46667	0.630233	0.655278	0.0826667	0.0244445	0.0788149	0.0356587	0.0432592	0.0151939
105	3.5	0.419048	0.145274	0.896667	0.952239	0	0	0.0251849	0.00289853		105	3.5	0.636899	0.6575	0.0831516	0.0244445	0.0802964	0.0365889	0.0432592	0.0145737
106	3.53333	0.420952	0.153234	0.906667	0.954229	0	0	0.0251849	0.0043478		106	3.53333	0.643256	0.658889	0.0829092	0.025	0.0820742	0.0381393	0.0438517	0.0139535
107	3.56667	0.420952	0.160199	0.906667	0.956219	0	0	0.0251849	0.0043478		107	3.56667	0.648992	0.662778	0.0829092	0.0255555	0.0832594	0.0393796	0.0429629	0.0145736
108	3.6	0.421905	0.167164	0.903333	0.960199	0	0	0.0251849	0.00579707		108	3.6	0.654109	0.667778	0.0819395	0.0255555	0.083852	0.0396897	0.0423703	0.0151937
109	3.63333	0.422857	0.172139	0.9	0.962189	0	0	0.0251849	0.00579707		109	3.63333	0.65969	0.671667	0.0824243	0.0255555	0.083852	0.0403099	0.0429629	0.0151937
110	3.66667	0.423809	0.177114	0.896667	0.964179	0	0	0.0251849	0.00579707		110	3.66667	0.664806	0.675278	0.0826667	0.0261111	0.0844445	0.0415502	0.0423703	0.0151937
111	3.7	0.424762	0.181094	0.896667	0.964179	0	0	0.0237035	0.00579707		111	3.7	0.669457	0.678889	0.0829091	0.0266666	0.0856297	0.0427905	0.0417777	0.0148836
112	3.73333	0.423809	0.185075	0.893333	0.963184	0	0	0.022222	0.00579707		112	3.73333	0.674729	0.682222	0.0829091	0.0272221	0.0865185	0.0434107	0.0423703	0.0148836
113	3.76667	0.425714	0.189055	0.893333	0.962189	0	0	0.022222	0.0043478		113	3.76667	0.68	0.685833	0.0831515	0.0277777	0.0874074	0.0440309	0.0420741	0.0148836
114	3.8	0.429524	0.19005	0.89	0.963184	0	0	0.022222	0.0043478		114	3.8	0.684341	0.688889	0.0829091	0.0283332	0.0879999	0.0449612	0.0414815	0.0148836
115	3.83333	0.431429	0.193035	0.893333	0.962189	0	0	0.022222	0.0043478		115	3.83333	0.688527	0.6925	0.0816969	0.0288887	0.0882962	0.0462015	0.0417778	0.0151937
116	3.86667	0.434286	0.2	0.893333	0.961194	0	0	0.022222	0.00579707		116	3.86667	0.692248	0.695278	0.0812121	0.0283332	0.0877037	0.0474419	0.0423704	0.0151937
117	3.9	0.43619	0.204975	0.893333	0.960199	0	0	0.022222	0.00724633		117	3.9	0.696279	0.697778	0.0807272	0.0283332	0.0882963	0.0489923	0.042963	0.0151937
118	3.93333	0.438095	0.210945	0.893333	0.959204	0	0	0.022222	0.0086956		118	3.93333	0.70062	0.7	0.0799999	0.0288887	0.0885926	0.0502326	0.0447407	0.0151937
119	3.96667	0.439048	0.216915	0.89	0.958209	0	0	0.022222	0.0101449		119	3.96667	0.704806	0.703056	0.0802424	0.0294443	0.0885926	0.0514729	0.045037	0.0151937
120	4	0.440952	0.218905	0.883333	0.957214	0	0	0.022222	0.0101449		120	4	0.708527	0.708056	0.0804848	0.0299998	0.0891852	0.0530233	0.045037	0.0158139
121	4.03333	0.444762	0.22189	0.876667	0.956219	0	0	0.022222	0.0086956		121	4.03333	0.713333	0.713333	0.0812121	0.0299998	0.0885926	0.0530233	0.045037	0.0161239
122	4.06667	0.449524	0.224876	0.883333	0.955224	0.00148147	0	0.0207405	0.0086956		122	4.06667	0.717984	0.716667	0.0819393	0.0311109	0.0888889	0.0530233	0.045037	0.0164341
123	4.1	0.454286	0.228856	0.886667	0.953234	0.00296293	0	0.0192591	0.0086956		123	4.1	0.722326	0.720556	0.0831515	0.0316665	0.0900741	0.0545737	0.0459259	0.0167442
124	4.13333	0.458095	0.232836	0.886667	0.950249	0.0044444	0	0.0177776	0.0101449		124	4.13333	0.726046	0.724167	0.0836363	0.032222	0.0921481	0.0555039	0.0453333	0.0170543
125	4.16667	0.461905	0.234826	0.883333	0.947264	0.00592587	0	0.0162961	0.0115941		125	4.16667	0.730077	0.726389	0.0836363	0.0333331	0.0939259	0.0548838	0.0453333	0.0173644
126	4.2	0.464762	0.237811	0.883333	0.945274	0.00740733	0	0.0148147	0.0115941		126	4.2	0.734264	0.729722	0.0836363	0.0344443	0.0965926	0.0542637	0.0462221	0.0176745
127	4.23333	0.468571	0.240796	0.886667	0.946269	0.0088888	0	0.0133332	0.0115941		127	4.23333	0.738295	0.734167	0.0843636	0.0349999	0.0998519	0.0545737	0.0456295	0.0176745
128	4.26667	0.470476	0.244776	0.886667	0.945274	0.0103703	0	0.0118517	0.0115941		128	4.26667	0.742636	0.737222	0.084606	0.036111	0.102222	0.0548838	0.0450369	0.0176745
129	4.3	0.470476	0.253731	0.886667	0.943284	0.0118517	0	0.0103703	0.0130434		129	4.3	0.746667	0.740556	0.0850909	0.0366666	0.104296	0.0548838	0.0456295	0.0179847
130	4.33333	0.471429	0.260696	0.88	0.944279	0.0133332	0	0.0088888	0.0144927		130	4.33333	0.750698	0.743056	0.0858181	0.0383333	0.106963	0.0551939	0.0453332	0.0173645
131	4.36667	0.473333	0.264677	0.876667	0.945274	0.0148147	0.00144927	0.00740733	0.0144927		131	4.36667	0.754884	0.746944	0.0855757	0.0405555	0.110222	0.0555039	0.0450369	0.0167444
132	4.4	0.47619	0.269652	0.876667	0.945274	0.0162961	0.00289853	0.00592587	0.0144927		132	4.4	0.758915	0.750555	0.0855757	0.0416666	0.112296	0.0551939	0.0447405	0.0167444
133	4.43333	0.478095	0.274627	0.876667	0.945274	0.0177776	0.0043478	0.0044444	0.0144927		133	4.43333	0.762636	0.7525	0.0860606	0.0422222	0.114667	0.0548838	0.0435553	0.0164343
134	4.46667	0.478095	0.278607	0.88	0.944279	0.0192591	0.00579707	0.00296293	0.0130434		134	4.46667	0.766202	0.753333	0.0860606	0.0427778	0.117333	0.0539536	0.0435553	0.0161241
135	4.5	0.475238	0.285572	0.88	0.944279	0.022222	0.00724633	0.00148147	0.0130434		135	4.5	0.768992	0.754444	0.0860606	0.0433334	0.119111	0.0530234	0.0441479	0.0161241
136	4.53333	0.472381	0.291542	0.876667	0.943284	0.022222	0.0086956	0	0.0130434		136	4.53333	0.769923	0.756944	0.086303	0.0444445	0.122074	0.0539536	0.0438517	0.0161241
137	4.56667	0.469524	0.297512	0.87	0.942289	0.0207405	0.0101449	0	0.0130434		137	4.56667	0.771318	0.760278	0.0865454	0.0455556	0.12563	0.0545737	0.0444442	0.015814
138	4.6	0.465714	0.303483	0.866667	0.940299	0.0207405	0.0101449	0	0.0130434		138	4.6	0.773643	0.763055	0.086303	0.0466667	0.128889	0.0542637	0.0444442	0.015814
139	4.63333	0.461905	0.309453	0.866667	0.940299	0.022222	0.0115941	0	0.0144927		139	4.63333	0.776434	0.765833	0.0855757	0.0472223	0.131259	0.0545737	0.0456294	0.0161241
140	4.66667	0.459048	0.317413	0.87	0.941294	0.0237035	0.0130434	0	0.0144927		140	4.66667	0.778295	0.769722	0.0853333	0.0472223	0.132741	0.0561241	0.0471109	0.0161241
141	4.7	0.457143	0.325373	0.87	0.942289	0.0251849	0.0144927	0	0.0159419		141	4.7	0.779845	0.772778	0.0858181	0.0472223	0.13363	0.0576744	0.0474073	0.0164341
142	4.73333	0.453333	0.332338	0.866667	0.940299	0.0266664	0.0159419	0	0.0173912		142	4.73333	0.782171	0.774167	0.0850909	0.0472223	0.134815	0.0582945	0.0482961	0.0167442
143	4.76667	0.451428	0.337313	0.866667	0.940299	0.0281479	0.0173912	0	0.0188405		143	4.76667	0.783876	0.775556	0.0850909	0.0461112	0.137185	0.0592247	0.0497776	0.0173643
144	4.8	0.454286	0.338308	0.866667	0.940299	0.0296293	0.0173912	0	0.0188405		144	4.8	0.785426	0.7775	0.0853333	0.0455556	0.139555	0.0595348	0.0506665	0.0176744
145	4.83333	0.45619	0.340299	0.873333	0.940299	0.0311108	0.0173912	0	0.0188405		145	4.83333	0.787287	0.779167	0.0853333	0.0450001	0.141037	0.0592247	0.0509628	0.0189147
146	4.86667	0.45619	0.343284	0.876667	0.939304	0.0325923	0.0173912	0	0.0188405		146	4.86667	0.790078	0.780278	0.0858181	0.0444445	0.142815	0.0598449	0.0515554	0.0207752
147	4.9	0.454286	0.346269	0.88	0.938309	0.0340737	0.0173912	0	0.0188405		147	4.9	0.793333	0.782778	0.086303	0.0444445	0.144296	0.0607751	0.0515554	0.0217054
148	4.93333	0.450476	0.348259	0.88	0.938309	0.0355552	0.0173912	0	0.0188405		148	4.93333	0.796124	0.786111	0.0865454	0.0450001	0.145482	0.0617053	0.0518517	0.0229457
149	4.96667	0.449524	0.350249	0.88	0.940299	0.0355552	0.0173912	0	0.0202897		149	4.96667	0.799535	0.789444	0.0865454	0.0455556	0.145185	0.0626355	0.0518517	0.0241861
150	5	0.451428	0.351244	0.883333	0.941294	0.0340737	0.0173912	0	0.021739		150	5	0.803101	0.792222	0.0855757	0.0461111	0.145185	0.0635657	0.0518517	0.0248062
151	5.03333	0.453333	0.354229	0.883333	0.943284	0.0370367	0.0173912	0	0.0231883		151	5.03333	0.807132	0.794167	0.0841212	0.0472222	0.14637	0.0644959	0.0533332	0.0257365
152	5.06667	0.45619	0.358209	0.886667	0.943284	0.0399996	0.0159419	0	0.0231883		152	5.06667	0.811473	0.795556	0.0829091	0.0472222	0.146963	0.0657363	0.0542221	0.0269768
153	5.1	0.459048	0.361194	0.89	0.943284	0.0414811	0.0159419	0	0.0231883		153	5.1	0.815814	0.796944	0.0824243	0.0477777	0.146963	0.0663564	0.0545184	0.027907
154	5.13333	0.461905	0.363184	0.89	0.945274	0.0414811	0.0144927	0	0.021739		154	5.13333	0.81938	0.7975	0.0829091	0.0488888	0.147259	0.0663564	0.0545184	0.0288372
155	5.16667	0.46381	0.365174	0.89	0.949254	0.0414811	0.0130434	0	0.021739		155	5.16667	0.823411	0.798056	0.0831516	0.0494443	0.149333	0.0660463	0.0545184	0.0294573
156	5.2	0.46381	0.365174	0.883333	0.952239	0.0429626	0.0130434	0	0.021739		156	5.2	0.827132	0.798889	0.083394	0.0499999	0.150222	0.0663565	0.0545184	0.0297674
157	5.23333	0.467619	0.366169	0.88	0.954229	0.0444441	0.0130434	0	0.021739		157	5.23333	0.829922	0.801111	0.0846061	0.0511109	0.150519	0.0663565	0.0545184	0.0300775
158	5.26667	0.471429	0.366169	0.876667	0.954229	0.0459257	0.0144927	0	0.021739		158	5.26667	0.833488	0.804167	0.0855758	0.0522221	0.151111	0.0666665	0.0548147	0.0303875
159	5.3	0.469524	0.368159	0.88	0.954229	0.0474072	0.0173912	0	0.021739		159	5.3	0.836899	0.805833	0.0858183	0.0522221	0.151111	0.068527	0.0554073	0.0313177
160	5.33333	0.466667	0.368159	0.88	0.951244	0.0474072	0.0202897	0	0.021739		160	5.33333	0.839225	0.806944	0.0853335	0.0511109	0.152	0.0703875	0.0568889	0.0319379
161	5.36667	0.465714	0.368159	0.88	0.949254	0.0474072	0.021739	0	0.021739		161	5.36667	0.84124	0.8075	0.085091	0.0499998	0.152593	0.0710077	0.0568889	0.0319379
162	5.4	0.466667	0.369154	0.87	0.949254	0.0488887	0.0231883	0	0.021739		162	5.4	0.843256	0.808056	0.0858183	0.0511109	0.152889	0.0716279	0.0568889	0.0316278
163	5.43333	0.470476	0.369154	0.86	0.948259	0.0488887	0.0246375	0	0.021739		163	5.43333	0.845271	0.807778	0.0863031	0.052222	0.154667	0.0728682	0.0577777	0.0316278
164	5.46667	0.473334	0.369154	0.85	0.948259	0.0503702	0.0275361	0	0.021739		164	5.46667	0.846047	0.808889	0.0865455	0.0527775	0.156741	0.0750387	0.0592593	0.0319379
165	5.5	0.476191	0.370149	0.846667	0.947264	0.0503702	0.0304346	0	0.021739		165	5.5	0.847597	0.809167	0.0875152	0.0533331	0.158222	0.0768992	0.0598519	0.0322479
166	5.53333	0.476191	0.368159	0.846667	0.946269	0.0488887	0.0318839	0	0.021739		166	5.53333	0.849767	0.808333	0.0892122	0.0544442	0.158815	0.0784495	0.0595556	0.0322479
167	5.56667	0.477143	0.364179	0.843333	0.946269	0.0488887	0.0347824	0	0.021739		167	5.56667	0.851163	0.807222	0.0906667	0.0544442	0.16	0.0806201	0.0595556	0.0316278
168	5.6	0.479048	0.363184	0.843333	0.945274	0.0474073	0.0391302	0	0.021739		168	5.6	0.852093	0.807778	0.091394	0.0538887	0.161185	0.0834108	0.0601482	0.0310077
169	5.63333	0.480953	0.361194	0.836667	0.943284	0.0444443	0.043478	0	0.021739		169	5.63333	0.853333	0.81	0.0911515	0.0527776	0.162667	0.0858915	0.0604445	0.0300775
170	5.66667	0.481905	0.361194	0.826667	0.939304	0.0414814	0.0463765	0	0.021739		170	5.66667	0.854419	0.8125	0.0911515	0.0522221	0.162963	0.0883721	0.0604445	0.0297674
171	5.7	0.485714	0.362189	0.823333	0.936319	0.0385184	0.0478258	0	0.021739		171	5.7	0.854884	0.815	0.0909091	0.0522221	0.164444	0.0902326	0.0601481	0.0297674
172	5.73333	0.488572	0.363184	0.823333	0.935324	0.0370369	0.0492751	0	0.021739		172	5.73333	0.855969	0.816945	0.0901819	0.0522221	0.165926	0.0920931	0.0592593	0.0300775
173	5.76667	0.490476	0.363184	0.823333	0.933334	0.0355553	0.0492751	0	0.021739		173	5.76667	0.857054	0.818056	0.0894546	0.0527776	0.166815	0.0939535	0.0580741	0.0300775
174	5.8	0.492381	0.365174	0.82	0.932339	0.0340738	0.0492751	0	0.021739		174	5.8	0.85845	0.819722	0.0894546	0.0533332	0.167704	0.0955039	0.0565925	0.0294573
175	5.83333	0.497143	0.368159	0.816667	0.935324	0.0355553	0.0507243	0	0.021739		175	5.83333	0.860465	0.821667	0.0901819	0.0538888	0.168592	0.0970543	0.0557036	0.0288372
176	5.86667	0.501905	0.369154	0.813333	0.939304	0.0370369	0.0521736	0	0.021739		176	5.86667	0.86217	0.823333	0.0904243	0.0549999	0.168889	0.0995349	0.0562962	0.0288372
177	5.9	0.506667	0.367164	0.816667	0.938309	0.0355553	0.0521736	0	0.021739		177	5.9	0.863411	0.824167	0.0896971	0.0544444	0.169481	0.101395	0.0571851	0.0291473
178	5.93333	0.510476	0.368159	0.823333	0.937314	0.0340739	0.0507243	0	0.021739		178	5.93333	0.864496	0.826667	0.0889698	0.0533333	0.168	0.102946	0.0577777	0.0294573
179	5.96667	0.510476	0.370149	0.83	0.935324	0.0325924	0.0478258	0	0.021739		179	5.96667	0.865891	0.828333	0.0889698	0.0527777	0.168296	0.104186	0.0583703	0.0294573
180	6	0.508571	0.372139	0.83	0.934329	0.0340739	0.0463765	0	0.021739		180	6	0.866356	0.830556	0.0892122	0.0522222	0.170074	0.105426	0.0589629	0.0294573
181	6.03333	0.511428	0.376119	0.833333	0.932338	0.0355553	0.0463765	0	0.021739		181	6.03333	0.865736	0.833889	0.0889697	0.0505555	0.171852	0.106667	0.0601481	0.0297674
182	6.06667	0.514286	0.381095	0.836667	0.930348	0.0355553	0.0478258	0	0.0202897		182	6.06667	0.865891	0.838056	0.088	0.0505555	0.172444	0.107597	0.0607407	0.0300775
183	6.1	0.515238	0.38408	0.836667	0.929353	0.0355553	0.0478258	0	0.0188405		183	6.1	0.865736	0.841111	0.0882424	0.0511111	0.173333	0.108217	0.0607407	0.0297674
184	6.13333	0.51619	0.389055	0.843333	0.928358	0.0355553	0.0478258	0	0.0173912		184	6.13333	0.865426	0.842778	0.0892121	0.0527777	0.175111	0.109767	0.0610371	0.0297674
185	6.16667	0.519048	0.39005	0.85	0.927363	0.0370368	0.0521737	0	0.0173912		185	6.16667	0.864806	0.843056	0.0892121	0.0538889	0.176593	0.111318	0.0613333	0.0300775
186	6.2	0.519048	0.39005	0.856667	0.925373	0.0385183	0.0565215	0	0.0173912		186	6.2	0.864651	0.843889	0.0887273	0.0533333	0.177481	0.111318	0.0619259	0.0300775
187	6.23333	0.518095	0.39204	0.856667	0.928358	0.0385183	0.0608694	0	0.0173912		187	6.23333	0.864341	0.845278	0.0887273	0.0527778	0.17837	0.111628	0.0628148	0.0297674
188	6.26667	0.517143	0.39602	0.86	0.931343	0.0385183	0.063768	0	0.0173912		188	6.26667	0.863876	0.847222	0.0887273	0.0522223	0.178963	0.112868	0.0637037	0.0297674
189	6.3	0.518095	0.397015	0.856667	0.933333	0.0385183	0.0666666	0	0.0173912		189	6.3	0.863721	0.849167	0.0892121	0.0527778	0.180741	0.113178	0.0642963	0.0297674
190	6.33333	0.517143	0.397015	0.856667	0.931343	0.0370367	0.0681159	0	0.0173912		190	6.33333	0.863256	0.851944	0.0889696	0.0538889	0.182519	0.112868	0.0648889	0.0297674
191	6.36667	0.517143	0.39801	0.856667	0.927363	0.0340737	0.0695653	0	0.0173912		191	6.36667	0.863411	0.853889	0.0889696	0.0533333	0.185185	0.112558	0.0654815	0.0291473
192	6.4	0.516191	0.402985	0.86	0.926368	0.0325923	0.0724639	0	0.0173912		192	6.4	0.863411	0.855	0.0889696	0.0533333	0.188741	0.113488	0.0651851	0.0285271
193	6.43333	0.516191	0.404975	0.863333	0.925373	0.0340737	0.0768117	0	0.0159419		193	6.43333	0.863411	0.855833	0.0889696	0.0527778	0.191704	0.115039	0.0642963	0.0275969
194	6.46667	0.520952	0.408955	0.87	0.927363	0.0355552	0.0811596	0	0.0144927		194	6.46667	0.863256	0.8575	0.089212	0.0516667	0.192593	0.115659	0.0631111	0.0266667
195	6.5	0.525714	0.41194	0.873333	0.926368	0.0355552	0.0840582	0	0.0130434		195	6.5	0.863721	0.859167	0.0887272	0.0516667	0.193481	0.116279	0.0619259	0.0260466
196	6.53333	0.526667	0.412935	0.87	0.927363	0.0355552	0.0869568	0	0.0130434		196	6.53333	0.864961	0.859722	0.0882424	0.0522222	0.194667	0.117209	0.0610369	0.0254265
197	6.56667	0.527619	0.41393	0.87	0.929353	0.0355552	0.0884061	0	0.0144927		197	6.56667	0.865426	0.86	0.0892121	0.0527778	0.195556	0.117519	0.0616295	0.0251164
198	6.6	0.532381	0.41393	0.87	0.932338	0.0370367	0.0913047	0	0.0159419		198	6.6	0.866512	0.860556	0.0894546	0.0522223	0.196148	0.117519	0.0613333	0.0254265
199	6.63333	0.534286	0.412935	0.87	0.935323	0.0399996	0.0942033	0	0.0173912		199	6.63333	0.867597	0.860833	0.0894546	0.05	0.196148	0.117829	0.0607407	0.0254265
200	6.66667	0.534286	0.414925	0.87	0.938309	0.0414811	0.0956526	0	0.0173912		200	6.66667	0.868992	0.861667	0.0901819	0.0488889	0.19763	0.117829	0.0607407	0.0244963
201	6.7	0.53619	0.41393	0.87	0.943284	0.0414811	0.0956526	0	0.0188405		201	6.7	0.870078	0.862778	0.091394	0.0488889	0.199407	0.11969	0.0613333	0.0238761
202	6.73333	0.537143	0.41194	0.873333	0.942289	0.0399996	0.0956526	0	0.0188405		202	6.73333	0.871628	0.863055	0.0926061	0.0494444	0.200296	0.12155	0.0625185	0.0235661
203	6.76667	0.539047	0.410945	0.876667	0.941294	0.0385181	0.0971019	0	0.0188405		203	6.76667	0.873023	0.862778	0.0935758	0.0494444	0.202074	0.122171	0.0634074	0.0229459
204	6.8	0.540952	0.41194	0.883333	0.938309	0.0385181	0.1	0	0.0188405		204	6.8	0.873953	0.862778	0.0943031	0.0505555	0.203259	0.123411	0.064	0.0226359
205	6.83333	0.542857	0.414925	0.886667	0.937314	0.0385181	0.102899	0	0.0188405		205	6.83333	0.874729	0.862222	0.0952729	0.0516667	0.203852	0.125271	0.0642963	0.0226359
206	6.86667	0.544762	0.418905	0.89	0.940299	0.0414811	0.104348	0	0.0188405		206	6.86667	0.875659	0.8625	0.0957577	0.0538889	0.204444	0.126512	0.0642963	0.0226359
207	6.9	0.548571	0.418905	0.89	0.943284	0.0444441	0.104348	0	0.0188405		207	6.9	0.876589	0.863611	0.0967273	0.0561111	0.204444	0.127442	0.0645927	0.0226359
208	6.93333	0.551428	0.4199	0.886667	0.945274	0.0474071	0.104348	0	0.0202897		208	6.93333	0.877364	0.864167	0.0979395	0.0599999	0.205333	0.127752	0.0654815	0.0226359
209	6.96667	0.551428	0.41791	0.88	0.943284	0.0488887	0.104348	0	0.021739		209	6.96667	0.878295	0.864167	0.0989092	0.0633333	0.207111	0.128992	0.0666667	0.0226359
210	7	0.553333	0.41592	0.88	0.943284	0.0488887	0.104348	0	0.0231883		210	7	0.87938	0.864167	0.100606	0.0644444	0.207407	0.130853	0.0681483	0.0226359
211	7.03333	0.559048	0.416915	0.883333	0.942289	0.0488887	0.105797	0	0.0231883		211	7.03333	0.880155	0.864722	0.101818	0.0644444	0.207111	0.132093	0.0690372	0.0226359
212	7.06667	0.562857	0.416915	0.883333	0.940299	0.0503702	0.104348	0	0.0231883		212	7.06667	0.880775	0.865278	0.102061	0.0649999	0.209185	0.133023	0.0687409	0.0226359
213	7.1	0.564762	0.412935	0.88	0.942289	0.0518517	0.102899	0	0.0231883		213	7.1	0.881395	0.864444	0.101818	0.0677777	0.211556	0.134574	0.0693335	0.0226359
214	7.13333	0.568571	0.41194	0.88	0.937314	0.0533333	0.10145	0	0.0231883		214	7.13333	0.881861	0.863611	0.101576	0.07	0.213926	0.134884	0.0708149	0.0226359
215	7.16667	0.572381	0.414925	0.883333	0.932338	0.0548148	0.0985511	0	0.0231883		215	7.16667	0.882481	0.863611	0.101576	0.0705555	0.215407	0.136124	0.0714075	0.0229459
216	7.2	0.575238	0.420895	0.883333	0.927363	0.0548148	0.0956525	0	0.021739		216	7.2	0.882791	0.863889	0.101576	0.0716667	0.216889	0.137364	0.0717039	0.023256
217	7.23333	0.580952	0.425871	0.883333	0.924378	0.0577778	0.0927539	0	0.021739		217	7.23333	0.882481	0.864167	0.101333	0.0727778	0.218667	0.138915	0.0714076	0.0235661
218	7.26667	0.584762	0.428856	0.876667	0.921393	0.0607408	0.0913046	0	0.021739		218	7.26667	0.882016	0.864722	0.100606	0.0744445	0.220148	0.141085	0.0720002	0.0238761
219	7.3	0.589524	0.430846	0.87	0.922388	0.0622223	0.0898553	0	0.021739		219	7.3	0.881861	0.865833	0.0998787	0.075	0.22163	0.142326	0.0725928	0.0241862
220	7.33333	0.594286	0.431841	0.863333	0.924378	0.0651853	0.0869568	0	0.021739		220	7.33333	0.882016	0.8675	0.0998787	0.0744445	0.223407	0.143566	0.0722965	0.0244963
221	7.36667	0.597143	0.431841	0.86	0.926368	0.0651853	0.0855075	0	0.021739		221	7.36667	0.881861	0.868611	0.100121	0.0727778	0.224296	0.144806	0.0711113	0.0248063
222	7.4	0.6	0.433831	0.856667	0.925373	0.0651853	0.0869568	0	0.0202897		222	7.4	0.882016	0.869167	0.100364	0.0711111	0.225185	0.145426	0.0705187	0.0251164
223	7.43333	0.600952	0.435821	0.856667	0.922388	0.0637039	0.0884061	0	0.0188405		223	7.43333	0.882946	0.869444	0.0998788	0.0688889	0.226074	0.146357	0.0702224	0.0254265
224	7.46667	0.600952	0.437811	0.856667	0.921393	0.0637039	0.0913046	0	0.0173912		224	7.46667	0.884031	0.869444	0.0991515	0.0677779	0.226963	0.148527	0.0696298	0.0257365
225	7.5	0.602857	0.440796	0.853333	0.923383	0.0651854	0.0927539	0	0.0159419		225	7.5	0.884651	0.869444	0.0981819	0.0672223	0.228741	0.150077	0.0699261	0.0263567
226	7.53333	0.600952	0.442786	0.85	0.923383	0.0651854	0.0927539	0	0.0159419		226	7.53333	0.884806	0.870278	0.0972121	0.0672223	0.230815	0.151628	0.0702223	0.0269768
227	7.56667	0.6	0.443781	0.846667	0.924378	0.0637039	0.098551	0	0.0159419		227	7.56667	0.884961	0.871111	0.0974546	0.0666667	0.230815	0.153178	0.0711112	0.0275969
228	7.6	0.599048	0.451741	0.846667	0.922388	0.0622223	0.104348	0	0.0159419		228	7.6	0.884341	0.873611	0.0981819	0.0644445	0.231408	0.154729	0.0722963	0.027907
229	7.63333	0.6	0.455721	0.843333	0.925373	0.0622223	0.110145	0	0.0159419		229	7.63333	0.883876	0.8775	0.0984244	0.0655555	0.232	0.156279	0.0722963	0.0282171
230	7.66667	0.602857	0.453731	0.84	0.927363	0.0622223	0.114493	0	0.0159419		230	7.66667	0.883876	0.879444	0.0979395	0.0666667	0.231704	0.157829	0.0720001	0.0282171
231	7.7	0.606667	0.450746	0.84	0.928358	0.0637039	0.12029	0	0.0159419		231	7.7	0.884496	0.88	0.0981819	0.0672222	0.231704	0.15876	0.0708149	0.0285271
232	7.73333	0.608571	0.446766	0.84	0.929353	0.0622223	0.126087	0	0.0159419		232	7.73333	0.885426	0.881389	0.0986668	0.0672222	0.232593	0.16031	0.0699259	0.0288372
233	7.76667	0.613333	0.443781	0.846667	0.929353	0.0607408	0.131884	0	0.0159419		233	7.76667	0.886047	0.883333	0.0989092	0.0666667	0.232593	0.16124	0.069037	0.0291473
234	7.8	0.615238	0.444776	0.85	0.928358	0.0592593	0.134783	0	0.0159419		234	7.8	0.887132	0.885	0.0991517	0.065	0.232296	0.162791	0.069037	0.0294573
235	7.83333	0.618095	0.446766	0.85	0.927363	0.0577778	0.136232	0	0.0159419		235	7.83333	0.888527	0.886111	0.0993941	0.0638889	0.232	0.164341	0.069037	0.0297674
236	7.86667	0.619048	0.448756	0.846667	0.923383	0.0592593	0.137681	0	0.0159419		236	7.86667	0.889302	0.887222	0.0993941	0.0655555	0.232296	0.165271	0.0699259	0.0300775
237	7.9	0.618095	0.452736	0.84	0.923383	0.0592593	0.14058	0	0.0159419		237	7.9	0.889612	0.888333	0.0989092	0.0661111	0.232593	0.166202	0.0711111	0.0303875
238	7.93333	0.620952	0.455721	0.833333	0.923383	0.0592593	0.144928	0	0.0159419		238	7.93333	0.889923	0.89	0.0981819	0.0672222	0.232593	0.167442	0.072	0.0306976
239	7.96667	0.626667	0.454726	0.83	0.924378	0.0607407	0.146377	0	0.0159419		239	7.96667	0.889768	0.891667	0.0976971	0.0672222	0.232296	0.167442	0.0728889	0.0310077
240	8	0.627619	0.453731	0.833333	0.924378	0.0637037	0.149275	0	0.0159419		240	8	0.889302	0.892222	0.0974546	0.0672222	0.232	0.167752	0.0725926	0.0313177
241	8.03333	0.624762	0.453731	0.836667	0.927363	0.0666667	0.155073	0	0.0144927		241	8.03333	0.889612	0.891944	0.0979395	0.0666667	0.231704	0.168062	0.0717037	0.0316278
242	8.06667	0.621905	0.456716	0.84	0.927363	0.0696297	0.156522	0	0.0130434		242	8.06667	0.890233	0.8925	0.097697	0.0666667	0.231704	0.168992	0.0711112	0.0319379
243	8.1	0.626667	0.455721	0.84	0.924378	0.0725927	0.155073	0	0.0115941		243	8.1	0.891628	0.892222	0.0974545	0.0683333	0.231111	0.169302	0.0711112	0.032558
244	8.13333	0.629524	0.455721	0.84	0.922388	0.0755556	0.155073	0	0.0115941		244	8.13333	0.893023	0.891111	0.0981818	0.0666667	0.230222	0.171163	0.0702223	0.0331781
245	8.16667	0.632381	0.454726	0.836667	0.920398	0.0770371	0.156522	0	0.0101449		245	8.16667	0.893643	0.890833	0.0989091	0.0661111	0.230519	0.172713	0.0696297	0.0341083
246	8.2	0.636191	0.455722	0.836667	0.919403	0.0785185	0.156522	0	0.0086956		246	8.2	0.894108	0.891667	0.0986667	0.0655556	0.230519	0.174264	0.0708149	0.0350385
247	8.23333	0.64	0.457712	0.836667	0.916418	0.082963	0.153623	0.00148147	0.0086956		247	8.23333	0.893953	0.891944	0.0976969	0.0638889	0.22963	0.175194	0.072889	0.0350385
248	8.26667	0.640952	0.459702	0.836667	0.914428	0.0888889	0.150725	0.00296293	0.00724633		248	8.26667	0.894108	0.891667	0.0974545	0.0627778	0.22963	0.176434	0.0740742	0.0353486
249	8.3	0.64381	0.457712	0.84	0.913433	0.0962964	0.150725	0.0044444	0.00579707		249	8.3	0.893488	0.890833	0.0969697	0.0622223	0.230519	0.177675	0.0740742	0.0356587
250	8.33333	0.646667	0.456717	0.846667	0.911443	0.102222	0.153623	0.00592587	0.0043478		250	8.33333	0.892868	0.890278	0.0964848	0.0627778	0.231408	0.178915	0.0752594	0.0359687
251	8.36667	0.652381	0.456717	0.85	0.909453	0.106667	0.156522	0.00740733	0.0043478		251	8.36667	0.893178	0.890556	0.0967272	0.0616667	0.232593	0.180465	0.0764445	0.0362788
252	8.4	0.657143	0.452736	0.856667	0.908458	0.111111	0.155073	0.0088888	0.00579707		252	8.4	0.893643	0.891389	0.0964847	0.0616667	0.233185	0.182946	0.0767408	0.0368989
253	8.43333	0.66	0.448756	0.863333	0.913433	0.115556	0.152174	0.0103703	0.00724633		253	8.43333	0.893488	0.8925	0.0967271	0.06	0.234074	0.184806	0.0764445	0.0375191
254	8.46667	0.662857	0.449751	0.87	0.912438	0.12	0.150725	0.0118517	0.0086956		254	8.46667	0.893333	0.8925	0.0969695	0.0594444	0.235259	0.186357	0.0767408	0.0381392
255	8.5	0.667619	0.448756	0.87	0.910448	0.122963	0.149275	0.0133332	0.0101449		255	8.5	0.893798	0.893056	0.0969695	0.0594444	0.237333	0.187907	0.0770371	0.0381392
256	8.53333	0.679048	0.446766	0.87	0.907463	0.128889	0.144928	0.0148147	0.0101449		256	8.53333	0.894264	0.893889	0.0964847	0.0599999	0.239407	0.188837	0.0782222	0.0378291
257	8.56667	0.689524	0.444776	0.866667	0.905473	0.134815	0.142029	0.0162961	0.0101449		257	8.56667	0.895194	0.894167	0.0959998	0.0605555	0.240889	0.189458	0.0794073	0.0378291
258	8.6	0.689524	0.443781	0.866667	0.905473	0.139259	0.14058	0.0177776	0.0101449		258	8.6	0.895194	0.894722	0.0952725	0.0594444	0.243556	0.190698	0.0794073	0.0378291
259	8.63333	0.688571	0.444776	0.863333	0.905473	0.142222	0.137681	0.0192591	0.0086956		259	8.63333	0.895194	0.895	0.0943028	0.0594444	0.245333	0.191318	0.0799999	0.0378291
260	8.66667	0.687619	0.447761	0.863333	0.906468	0.146667	0.133334	0.0207405	0.0101449		260	8.66667	0.895814	0.895833	0.0940604	0.0599999	0.246815	0.192558	0.0805925	0.0378291
261	8.7	0.684762	0.448756	0.86	0.907463	0.14963	0.130435	0.022222	0.0115941		261	8.7	0.896744	0.895278	0.0940604	0.061111	0.247407	0.193179	0.0805925	0.037209
262	8.73333	0.681905	0.447761	0.863333	0.911443	0.151111	0.130435	0.022222	0.0115941		262	8.73333	0.897829	0.895278	0.0940604	0.0638888	0.247407	0.193799	0.0802963	0.037209
263	8.76667	0.68	0.450746	0.863333	0.917413	0.151111	0.130435	0.022222	0.0130434		263	8.76667	0.89876	0.895278	0.0940604	0.066111	0.247111	0.194109	0.0794074	0.0368989
264	8.8	0.678095	0.457711	0.863333	0.920398	0.151111	0.128986	0.022222	0.0130434		264	8.8	0.899845	0.895	0.0935755	0.0677777	0.247704	0.194729	0.0782222	0.037209
265	8.83333	0.677143	0.463682	0.86	0.923383	0.151111	0.127536	0.022222	0.0130434		265	8.83333	0.899535	0.894722	0.0930907	0.0683333	0.247704	0.195039	0.0773333	0.0375191
266	8.86667	0.674286	0.465672	0.856667	0.928358	0.14963	0.128986	0.022222	0.0115941		266	8.86667	0.898915	0.894722	0.0926059	0.0705555	0.246815	0.195659	0.0767408	0.0381393
267	8.9	0.674286	0.468657	0.853333	0.928358	0.14963	0.130435	0.022222	0.0115941		267	8.9	0.89907	0.893333	0.0926059	0.0716666	0.24563	0.195349	0.0767408	0.0384494
268	8.93333	0.675238	0.472637	0.853333	0.926368	0.151111	0.131884	0.022222	0.0115941		268	8.93333	0.89969	0.890833	0.0930907	0.0733333	0.24563	0.195039	0.0770371	0.0387595
269	8.96667	0.675238	0.475622	0.853333	0.928358	0.151111	0.133334	0.022222	0.0115941		269	8.96667	0.9	0.888611	0.0930907	0.0738889	0.245037	0.195659	0.0761482	0.0390697
270	9	0.674286	0.479602	0.853333	0.932338	0.14963	0.136232	0.022222	0.0101449		270	9	0.90031	0.887778	0.0930907	0.0744445	0.243259	0.195349	0.074963	0.0396899
271	9.03333	0.672381	0.484577	0.853333	0.935323	0.145185	0.139131	0.022222	0.0101449		271	9.03333	0.9	0.8875	0.0933331	0.0750001	0.241778	0.195349	0.0737779	0.0406201
272	9.06667	0.671429	0.488557	0.85	0.936319	0.142222	0.143478	0.022222	0.0101449		272	9.06667	0.89969	0.886667	0.0933331	0.0761112	0.241778	0.195969	0.0720001	0.0412403
273	9.1	0.671429	0.492537	0.85	0.939304	0.139259	0.147826	0.022222	0.0101449		273	9.1	0.899845	0.885556	0.0933331	0.0777779	0.241778	0.196589	0.070815	0.0418605
274	9.13333	0.672381	0.493532	0.85	0.942289	0.134815	0.150725	0.022222	0.0101449		274	9.13333	0.89969	0.885833	0.0935756	0.0800001	0.242074	0.196899	0.0705187	0.0424807
275	9.16667	0.675238	0.495522	0.853333	0.946269	0.131852	0.155073	0.022222	0.0086956		275	9.16667	0.899535	0.885833	0.0933331	0.0811113	0.242074	0.197209	0.0702223	0.043411
276	9.2	0.678095	0.499502	0.853333	0.950249	0.13037	0.16087	0.022222	0.00724633		276	9.2	0.89938	0.885555	0.0926059	0.0816669	0.242074	0.19845	0.0702223	0.0443413
277	9.23333	0.68	0.502488	0.85	0.950249	0.131852	0.166667	0.022222	0.00579707		277	9.23333	0.899845	0.884722	0.0923635	0.0805557	0.242074	0.19969	0.0690371	0.0452715
278	9.26667	0.681905	0.502488	0.85	0.950249	0.131852	0.173913	0.022222	0.0043478		278	9.26667	0.90031	0.883611	0.0918786	0.0800002	0.242667	0.20124	0.0696297	0.0465119
279	9.3	0.683809	0.499503	0.85	0.951244	0.128889	0.182609	0.022222	0.0043478		279	9.3	0.90062	0.883333	0.0923635	0.0805557	0.242963	0.202171	0.0720001	0.0471321
280	9.33333	0.683809	0.495522	0.853333	0.953234	0.125926	0.191304	0.022222	0.0043478		280	9.33333	0.902171	0.883889	0.0926059	0.0827779	0.243259	0.204031	0.0743705	0.0474422
281	9.36667	0.684762	0.495522	0.86	0.953234	0.124444	0.2	0.022222	0.00724633		281	9.36667	0.903411	0.883889	0.0921211	0.0833335	0.243852	0.205581	0.0761482	0.0474422
282	9.4	0.684762	0.496517	0.866667	0.956219	0.122963	0.211594	0.022222	0.00724633		282	9.4	0.904341	0.885278	0.0911514	0.0833335	0.246222	0.206822	0.0767408	0.0477523
283	9.43333	0.682857	0.496517	0.87	0.958209	0.118518	0.221739	0.022222	0.00579707		283	9.43333	0.905116	0.886944	0.0904241	0.0838891	0.247407	0.208062	0.0767408	0.0480623
284	9.46667	0.680952	0.497513	0.87	0.960199	0.115555	0.231884	0.022222	0.0043478		284	9.46667	0.906667	0.888611	0.0904241	0.0861113	0.248889	0.209302	0.0770371	0.0483724
285	9.5	0.680952	0.499503	0.87	0.961194	0.114074	0.23913	0.022222	0.0043478		285	9.5	0.908217	0.888333	0.0904241	0.0877779	0.250074	0.210232	0.0782223	0.0489925
286	9.53333	0.68	0.500498	0.863333	0.963184	0.111111	0.246377	0.022222	0.00579707		286	9.53333	0.909768	0.887778	0.0904241	0.0900001	0.25037	0.211163	0.0788149	0.0493026
287	9.56667	0.68	0.502488	0.863333	0.966169	0.106667	0.252174	0.022222	0.00724633		287	9.56667	0.910853	0.888333	0.0901817	0.0900001	0.250667	0.211783	0.0794075	0.0496127
288	9.6	0.682857	0.506468	0.856667	0.964179	0.103704	0.256522	0.022222	0.0086956		288	9.6	0.911938	0.888889	0.0901817	0.0883335	0.249778	0.213023	0.0800001	0.0502328
289	9.63333	0.685714	0.509453	0.856667	0.963184	0.102222	0.263768	0.022222	0.0101449		289	9.63333	0.913643	0.888889	0.0896969	0.0877779	0.249185	0.213643	0.0805927	0.0505429
290	9.66667	0.686667	0.510448	0.856667	0.964179	0.100741	0.271015	0.022222	0.0115941		290	9.66667	0.915039	0.889167	0.0894545	0.0872223	0.249185	0.213333	0.0814816	0.0502328
291	9.7	0.686667	0.512438	0.863333	0.965174	0.0992593	0.276812	0.022222	0.0144927		291	9.7	0.916124	0.889722	0.0894545	0.0872223	0.249778	0.213023	0.0817779	0.0502328
292	9.73333	0.687619	0.517413	0.866667	0.966169	0.0948149	0.278261	0.022222	0.0173912		292	9.73333	0.916124	0.890556	0.0896969	0.0877778	0.251852	0.213333	0.0826668	0.0505429
293	9.76667	0.689524	0.520398	0.863333	0.966169	0.0918519	0.278261	0.022222	0.0188405		293	9.76667	0.916899	0.891389	0.0906666	0.0877778	0.253333	0.213643	0.0826668	0.0505429
294	9.8	0.690476	0.522388	0.856667	0.966169	0.0918519	0.278261	0.022222	0.0202897		294	9.8	0.91783	0.891667	0.090909	0.0883333	0.25363	0.213643	0.0835557	0.0499227
295	9.83333	0.690476	0.526368	0.85	0.964179	0.0903705	0.275362	0.022222	0.021739		295	9.83333	0.918295	0.892222	0.0916363	0.0872222	0.253037	0.213643	0.0835557	0.0496125
296	9.86667	0.688572	0.529353	0.843333	0.963184	0.088889	0.269565	0.022222	0.0202897		296	9.86667	0.918295	0.892778	0.0926059	0.0861111	0.253037	0.215504	0.0826668	0.0496125
297	9.9	0.689524	0.532338	0.833333	0.961194	0.0874075	0.263768	0.022222	0.0188405		297	9.9	0.91876	0.892778	0.0938181	0.0855555	0.252444	0.217674	0.0826668	0.0489923
298	9.93333	0.693333	0.537313	0.823333	0.961194	0.0874075	0.256522	0.022222	0.0188405		298	9.93333	0.919225	0.892222	0.0945453	0.0838889	0.252444	0.219845	0.0826668	0.0486823
299	9.96667	0.698095	0.542288	0.816667	0.961194	0.0859261	0.247826	0.022222	0.0188405		299	9.96667	0.919535	0.891667	0.0950302	0.0811111	0.253037	0.219845	0.0838519	0.0486823
300	10	0.700952	0.546269	0.813333	0.960199	0.0844446	0.24058	0.022222	0.0188405		300	10	0.919535	0.892222	0.0955151	0.0794444	0.252741	0.221085	0.0844445	0.0483722
301	10.0333	0.704762	0.549254	0.82	0.959204	0.0859261	0.234783	0.022222	0.0188405		301	10.0333	0.919845	0.893056	0.0959999	0.0777777	0.252741	0.223876	0.0850371	0.0483722
302	10.0667	0.705714	0.552239	0.823333	0.957214	0.0859261	0.230435	0.022222	0.0188405		302	10.0667	0.91969	0.893056	0.0967272	0.0761111	0.252445	0.226977	0.0856296	0.0486823
303	10.1	0.704762	0.553234	0.83	0.956219	0.0859261	0.226087	0.022222	0.0173912		303	10.1	0.92	0.894167	0.0976969	0.0766666	0.252445	0.228837	0.0856296	0.0483722
304	10.1333	0.706667	0.556219	0.833333	0.956219	0.0874075	0.221739	0.022222	0.0159419		304	10.1333	0.91969	0.895	0.0986667	0.0766666	0.253333	0.231008	0.085037	0.0483722
305	10.1667	0.708571	0.562189	0.833333	0.953234	0.088889	0.215942	0.022222	0.0144927		305	10.1667	0.919845	0.895556	0.0993939	0.0766666	0.254815	0.233798	0.085037	0.0486823
306	10.2	0.712381	0.567164	0.83	0.950249	0.088889	0.210145	0.022222	0.0115941		306	10.2	0.919845	0.896667	0.100364	0.076111	0.256889	0.235969	0.0856296	0.0489923
307	10.2333	0.71619	0.574129	0.826667	0.949254	0.088889	0.210145	0.022222	0.0086956		307	10.2333	0.920465	0.896944	0.100606	0.076111	0.258074	0.236899	0.0874073	0.0489923
308	10.2667	0.719048	0.57612	0.823333	0.947264	0.088889	0.205797	0.0237035	0.0086956		308	10.2667	0.920775	0.898333	0.100606	0.0755555	0.258667	0.238139	0.0879999	0.0489923
309	10.3	0.721905	0.577115	0.82	0.945274	0.0859261	0.201449	0.0251849	0.00724633		309	10.3	0.920465	0.900278	0.100848	0.0749999	0.259556	0.24031	0.0868147	0.0496125
310	10.3333	0.72381	0.57811	0.82	0.943284	0.0859261	0.198551	0.0266664	0.00579707		310	10.3333	0.92031	0.901111	0.100364	0.0755555	0.261926	0.242171	0.0865184	0.0502327
311	10.3667	0.729524	0.579105	0.82	0.940299	0.0844446	0.195652	0.0281479	0.0043478		311	10.3667	0.92093	0.900556	0.0998787	0.075	0.263408	0.243101	0.087111	0.0508529
312	10.4	0.732381	0.583085	0.823333	0.939304	0.0844446	0.192753	0.0281479	0.00724633		312	10.4	0.92093	0.900278	0.0998787	0.0744445	0.264296	0.244341	0.0877036	0.0514731
313	10.4333	0.733333	0.585075	0.826667	0.938309	0.0844446	0.192753	0.0281479	0.0086956		313	10.4333	0.920155	0.900278	0.0993939	0.0738889	0.265778	0.244961	0.0885925	0.0517831
314	10.4667	0.733333	0.58607	0.833333	0.935323	0.0829631	0.198551	0.0296293	0.0086956		314	10.4667	0.919535	0.900833	0.0986666	0.075	0.266074	0.245891	0.0891851	0.0520932
315	10.5	0.729524	0.587065	0.84	0.934328	0.0829631	0.202898	0.0311108	0.0086956		315	10.5	0.919845	0.9025	0.0984242	0.0761111	0.26637	0.247132	0.0903703	0.0524033
316	10.5333	0.727619	0.589055	0.843333	0.933333	0.0844446	0.205797	0.0311108	0.00724633		316	10.5333	0.920155	0.903889	0.0984242	0.0761111	0.266963	0.247442	0.0918518	0.0527133
317	10.5667	0.730476	0.59204	0.84	0.934329	0.0874075	0.207246	0.0311108	0.00579707		317	10.5667	0.920775	0.905	0.0984242	0.0766666	0.268741	0.248372	0.0927407	0.0527133
318	10.6	0.734286	0.597015	0.833333	0.935324	0.0903705	0.211594	0.0325923	0.00579707		318	10.6	0.92062	0.904722	0.0984242	0.0761111	0.26963	0.248372	0.0939259	0.0530234
319	10.6333	0.73619	0.6	0.826667	0.935324	0.0918519	0.213043	0.0340737	0.00579707		319	10.6333	0.92124	0.904444	0.0979393	0.075	0.26963	0.248372	0.0954073	0.0533335
320	10.6667	0.734286	0.602985	0.82	0.934328	0.0918519	0.214493	0.0355552	0.00724633		320	10.6667	0.920775	0.904444	0.0976969	0.0738889	0.26963	0.249612	0.0959999	0.0536435
321	10.7	0.733333	0.60398	0.816667	0.933333	0.0933334	0.213043	0.0370367	0.00724633		321	10.7	0.920775	0.903611	0.0976969	0.0727779	0.26963	0.251163	0.0959999	0.0539536
322	10.7333	0.733333	0.60199	0.816667	0.929353	0.0948149	0.211594	0.0370367	0.00724633		322	10.7333	0.92124	0.903056	0.0976969	0.0722223	0.269926	0.253333	0.0957037	0.0542637
323	10.7667	0.733333	0.606965	0.816667	0.928358	0.0962963	0.215942	0.0355552	0.00579707		323	10.7667	0.921705	0.901389	0.0979393	0.0727779	0.270222	0.256124	0.0965926	0.0545737
324	10.8	0.730476	0.614925	0.816667	0.926368	0.0977778	0.221739	0.0340737	0.00579707		324	10.8	0.921705	0.899722	0.0981817	0.0733334	0.270222	0.258295	0.0971852	0.0551939
325	10.8333	0.730476	0.6199	0.816667	0.926368	0.0977778	0.228985	0.0340737	0.00579707		325	10.8333	0.92124	0.897778	0.0986666	0.0733334	0.26963	0.259535	0.0965926	0.055814
326	10.8667	0.728571	0.623881	0.816667	0.926368	0.102222	0.236232	0.0340737	0.00579707		326	10.8667	0.920775	0.8975	0.0993939	0.0750001	0.26963	0.261395	0.0965926	0.0561241
327	10.9	0.724762	0.624876	0.816667	0.927363	0.105185	0.24058	0.0355552	0.00289853		327	10.9	0.920155	0.897222	0.0993939	0.0761111	0.270222	0.263256	0.0971852	0.0567442
328	10.9333	0.722857	0.627861	0.813333	0.927363	0.108148	0.244928	0.0355552	0.00289853		328	10.9333	0.920155	0.897222	0.100121	0.0777778	0.270518	0.265736	0.0980741	0.0573643
329	10.9667	0.722857	0.629851	0.806667	0.929353	0.112592	0.244928	0.0340737	0.0043478		329	10.9667	0.920465	0.898056	0.100121	0.0783333	0.270518	0.269147	0.0983705	0.0579845
330	11	0.727619	0.631841	0.796667	0.927363	0.114074	0.246377	0.0340737	0.0086956		330	11	0.92031	0.896945	0.0998787	0.0777778	0.272	0.272868	0.0983705	0.0586046
331	11.0333	0.729524	0.632836	0.786667	0.927363	0.114074	0.249275	0.0370367	0.0130434		331	11.0333	0.92031	0.895833	0.100121	0.0777778	0.273778	0.275969	0.0980741	0.0592247
332	11.0667	0.729524	0.632836	0.79	0.928358	0.115555	0.252174	0.0429627	0.0130434		332	11.0667	0.92031	0.894722	0.100848	0.0788889	0.273185	0.278139	0.0983704	0.0598449
333	11.1	0.727619	0.628856	0.793333	0.928358	0.115555	0.252174	0.0474071	0.0130434		333	11.1	0.92062	0.894445	0.101576	0.0805556	0.273778	0.28155	0.0992593	0.060465
334	11.1333	0.724762	0.628856	0.796667	0.926368	0.115555	0.253623	0.0503701	0.0130434		334	11.1333	0.92062	0.894167	0.102545	0.0822223	0.274963	0.285271	0.100148	0.0607751
335	11.1667	0.724762	0.628856	0.8	0.926368	0.115555	0.257971	0.0533331	0.0115941		335	11.1667	0.921085	0.893611	0.102303	0.0838889	0.274963	0.287132	0.100741	0.0610851
336	11.2	0.721905	0.628856	0.806667	0.924378	0.114074	0.263768	0.0562961	0.0115941		336	11.2	0.921395	0.894445	0.101576	0.0844445	0.274667	0.289302	0.10163	0.0610851
337	11.2333	0.715238	0.631841	0.806667	0.925373	0.115555	0.269566	0.0607406	0.0115941		337	11.2333	0.921395	0.895833	0.101818	0.085	0.275259	0.292093	0.101333	0.0610851
338	11.2667	0.711429	0.634826	0.806667	0.923383	0.117037	0.272464	0.0666665	0.0115941		338	11.2667	0.921395	0.896389	0.101576	0.0861111	0.276148	0.293023	0.101037	0.0610851
339	11.3	0.711429	0.633831	0.806667	0.922388	0.121481	0.268116	0.0696295	0.0115941		339	11.3	0.921705	0.896944	0.102061	0.0855556	0.276148	0.293643	0.100741	0.0607751
340	11.3333	0.710476	0.630846	0.803333	0.921393	0.127407	0.263768	0.0711111	0.0115941		340	11.3333	0.92217	0.898889	0.10303	0.0838889	0.275852	0.294263	0.101037	0.060465
341	11.3667	0.708571	0.631841	0.803333	0.920398	0.13037	0.26087	0.0755555	0.0130434		341	11.3667	0.923101	0.899722	0.104242	0.0816667	0.276148	0.294263	0.101333	0.0601549
342	11.4	0.707619	0.631841	0.803333	0.919403	0.131852	0.25942	0.0785185	0.0130434		342	11.4	0.924031	0.900278	0.105697	0.0811112	0.277037	0.294573	0.100148	0.0592247
343	11.4333	0.706667	0.632836	0.806667	0.917413	0.133333	0.26087	0.082963	0.0115941		343	11.4333	0.925116	0.901111	0.106182	0.0805557	0.277037	0.295814	0.0989629	0.0586046
344	11.4667	0.703809	0.631841	0.806667	0.913433	0.134815	0.262319	0.0874075	0.0101449		344	11.4667	0.925891	0.901389	0.107152	0.0800001	0.278222	0.296124	0.0971851	0.0579845
345	11.5	0.703809	0.629851	0.803333	0.912438	0.139259	0.26087	0.0918519	0.00724633		345	11.5	0.926667	0.9025	0.108606	0.0816668	0.278222	0.295504	0.0959999	0.0573643
346	11.5333	0.703809	0.628856	0.803333	0.908458	0.145185	0.257971	0.0933334	0.0043478		346	11.5333	0.927287	0.903333	0.108606	0.0833335	0.278222	0.296124	0.0954073	0.0567442
347	11.5667	0.700952	0.626866	0.8	0.905473	0.148148	0.256522	0.0918519	0.00579707		347	11.5667	0.927287	0.903889	0.108364	0.083889	0.280592	0.296744	0.0948147	0.0564341
348	11.6	0.701905	0.629851	0.796667	0.904478	0.151111	0.256522	0.0903705	0.00724633		348	11.6	0.927287	0.903889	0.108364	0.083889	0.282667	0.296744	0.0945184	0.0561241
349	11.6333	0.703809	0.631841	0.793333	0.904478	0.152593	0.255072	0.0903705	0.0086956		349	11.6333	0.927132	0.904444	0.108121	0.0833334	0.282963	0.296744	0.0936295	0.0564341
350	11.6667	0.705714	0.633831	0.793333	0.901493	0.152593	0.253623	0.088889	0.0101449		350	11.6667	0.927442	0.905833	0.109333	0.0822223	0.28237	0.297054	0.0924443	0.0564341
351	11.7	0.708571	0.638806	0.79	0.900497	0.155556	0.253623	0.085926	0.0115941		351	11.7	0.927442	0.906389	0.111273	0.0822223	0.282963	0.296744	0.0915554	0.0567442
352	11.7333	0.715238	0.638806	0.786667	0.900497	0.16	0.250725	0.0844445	0.0130434		352	11.7333	0.927442	0.906111	0.112243	0.0822223	0.282963	0.295504	0.0915554	0.0570543
353	11.7667	0.719048	0.635821	0.786667	0.903483	0.162963	0.247826	0.0800001	0.0159419		353	11.7667	0.927132	0.906667	0.112485	0.0805556	0.283259	0.295504	0.0912591	0.0573643
354	11.8	0.720952	0.634826	0.79	0.908458	0.165926	0.249275	0.0785185	0.0173912		354	11.8	0.928217	0.907222	0.111515	0.0805556	0.284741	0.296124	0.0918517	0.0579845
355	11.8333	0.720952	0.636816	0.796667	0.911443	0.167408	0.249275	0.0785185	0.0202897		355	11.8333	0.929457	0.9075	0.110788	0.0827778	0.285926	0.297674	0.0918517	0.0582945
356	11.8667	0.723809	0.638806	0.796667	0.910448	0.168889	0.250725	0.0755556	0.021739		356	11.8667	0.929767	0.908055	0.110061	0.0827778	0.286222	0.298605	0.0912591	0.0589147
357	11.9	0.729524	0.637811	0.793333	0.908458	0.17037	0.253623	0.0755556	0.0231883		357	11.9	0.930078	0.908333	0.109576	0.0811111	0.286222	0.299225	0.092148	0.0601549
358	11.9333	0.732381	0.635821	0.79	0.908458	0.171852	0.250725	0.0755556	0.0246375		358	11.9333	0.930543	0.908333	0.109576	0.0811111	0.286222	0.299845	0.0927406	0.0613952
359	11.9667	0.734286	0.636816	0.793333	0.908458	0.171852	0.246377	0.0740741	0.0260868		359	11.9667	0.930543	0.908333	0.109818	0.0811111	0.285926	0.301085	0.0927406	0.0623254
360	12	0.735238	0.637811	0.796667	0.907463	0.17037	0.246377	0.0711112	0.0260868		360	12	0.930233	0.908611	0.109818	0.0788889	0.286518	0.302636	0.0924443	0.0632556
361	12.0333	0.735238	0.641791	0.796667	0.909453	0.171852	0.247826	0.0696297	0.0260868		361	12.0333	0.929612	0.908611	0.110061	0.0777778	0.287407	0.303566	0.0918517	0.0644959
362	12.0667	0.737143	0.643781	0.793333	0.908458	0.176296	0.247826	0.0681483	0.0260868		362	12.0667	0.929767	0.909167	0.110303	0.0777778	0.287111	0.303876	0.0915554	0.0654262
363	12.1	0.738095	0.642786	0.793333	0.905473	0.180741	0.247826	0.0666668	0.0260868		363	12.1	0.929767	0.91	0.110303	0.0772222	0.286222	0.304186	0.0909628	0.0663565
364	12.1333	0.737143	0.641791	0.796667	0.902488	0.186667	0.249275	0.0651853	0.0260868		364	12.1333	0.930388	0.910556	0.110545	0.0761111	0.285926	0.305426	0.0909628	0.0669767
365	12.1667	0.73619	0.640796	0.796667	0.901493	0.194074	0.249275	0.0666668	0.0260868		365	12.1667	0.930543	0.910556	0.110545	0.0755556	0.287111	0.306357	0.0915554	0.0675968
366	12.2	0.737143	0.638806	0.793333	0.900498	0.204444	0.250725	0.0696298	0.0260868		366	12.2	0.931163	0.911111	0.110545	0.0761111	0.286815	0.308217	0.0918517	0.0685271
367	12.2333	0.734286	0.640796	0.793333	0.899502	0.21037	0.253623	0.0711113	0.0260868		367	12.2333	0.931473	0.911944	0.111273	0.0772223	0.287704	0.310388	0.0912591	0.0697674
368	12.2667	0.730476	0.646766	0.793333	0.896517	0.220741	0.255073	0.0740743	0.0246375		368	12.2667	0.931008	0.913333	0.113212	0.0788889	0.289481	0.311628	0.0909627	0.0706977
369	12.3	0.729524	0.652736	0.796667	0.893532	0.22963	0.255073	0.0740743	0.0246375		369	12.3	0.930698	0.913611	0.115151	0.0788889	0.29037	0.313799	0.0903701	0.0716279
370	12.3333	0.730476	0.656716	0.796667	0.890547	0.238518	0.257971	0.0725927	0.0231883		370	12.3333	0.931008	0.912778	0.116364	0.0766667	0.291259	0.316279	0.0909627	0.0728683
371	12.3667	0.730476	0.659702	0.8	0.888557	0.248889	0.26087	0.0740742	0.021739		371	12.3667	0.931163	0.9125	0.117091	0.0772223	0.292444	0.31814	0.0918517	0.0737985
372	12.4	0.728571	0.666667	0.81	0.884577	0.259259	0.262319	0.0740742	0.021739		372	12.4	0.931473	0.913056	0.117818	0.0788889	0.293037	0.31969	0.092148	0.0750389
373	12.4333	0.727619	0.670647	0.816667	0.879602	0.26963	0.265218	0.0740742	0.021739		373	12.4333	0.931938	0.914444	0.119273	0.0788889	0.293926	0.32093	0.092148	0.0756591
374	12.4667	0.726667	0.673632	0.816667	0.879602	0.281481	0.268116	0.0740742	0.021739		374	12.4667	0.932558	0.915556	0.120485	0.0800001	0.294518	0.323101	0.0933332	0.0762793
375	12.5	0.723809	0.679602	0.82	0.878607	0.294815	0.269566	0.0725927	0.0231883		375	12.5	0.933643	0.916667	0.121212	0.0811111	0.294815	0.324961	0.0936295	0.0772095
376	12.5333	0.720952	0.686567	0.823333	0.874627	0.305185	0.269566	0.0725927	0.0231883		376	12.5333	0.935039	0.916944	0.122424	0.0805556	0.294815	0.325581	0.0939259	0.0778297
377	12.5667	0.717143	0.692537	0.826667	0.871642	0.311111	0.271015	0.0725927	0.0231883		377	12.5667	0.935969	0.916667	0.123394	0.0794445	0.295111	0.327442	0.0948147	0.0784498
378	12.6	0.713333	0.698508	0.826667	0.871642	0.318518	0.272464	0.0725927	0.0231883		378	12.6	0.937209	0.916111	0.124364	0.0783334	0.295704	0.330233	0.0954073	0.0790699
379	12.6333	0.712381	0.703483	0.823333	0.873632	0.322963	0.273913	0.0711111	0.0231883		379	12.6333	0.937984	0.915556	0.125333	0.0788889	0.297185	0.331783	0.0957037	0.0796901
380	12.6667	0.709524	0.710448	0.82	0.873632	0.33037	0.275363	0.0681481	0.0231883		380	12.6667	0.93907	0.913889	0.126061	0.0788889	0.298074	0.333023	0.096	0.0806203
381	12.7	0.705714	0.716418	0.816667	0.872637	0.333333	0.275363	0.0666667	0.0231883		381	12.7	0.93969	0.911389	0.126788	0.0777779	0.298963	0.333333	0.0968889	0.0812405
382	12.7333	0.705714	0.720398	0.816667	0.868657	0.333333	0.275363	0.0666667	0.0246375		382	12.7333	0.940775	0.908889	0.126788	0.0761112	0.299556	0.335194	0.0980741	0.0815505
383	12.7667	0.705714	0.721393	0.816667	0.866667	0.33037	0.276812	0.0666667	0.0246375		383	12.7667	0.942791	0.907222	0.126303	0.0761112	0.298963	0.337985	0.0989631	0.0824807
384	12.8	0.706667	0.724378	0.813333	0.861692	0.327407	0.27971	0.0681482	0.0246375		384	12.8	0.944186	0.906389	0.126303	0.0777779	0.298667	0.340775	0.0995557	0.0831009
385	12.8333	0.705714	0.728358	0.813333	0.857711	0.322963	0.28116	0.0711112	0.0246375		385	12.8333	0.945271	0.907222	0.126061	0.0788889	0.299556	0.342636	0.0989631	0.083721
386	12.8667	0.701905	0.731343	0.81	0.856716	0.318518	0.27971	0.0725927	0.0246375		386	12.8667	0.946046	0.908056	0.126303	0.0794445	0.300444	0.344186	0.0977779	0.0843411
387	12.9	0.699048	0.734328	0.8	0.856716	0.314074	0.278261	0.0725927	0.0246375		387	12.9	0.946512	0.9075	0.126303	0.0805556	0.30163	0.346667	0.0962963	0.0846512
388	12.9333	0.697143	0.737313	0.793333	0.856716	0.30963	0.278261	0.0696297	0.0246375		388	12.9333	0.946356	0.906389	0.125091	0.0800001	0.301926	0.349457	0.096	0.0855814
389	12.9667	0.698095	0.744279	0.786667	0.853731	0.305185	0.27971	0.0681481	0.0246375		389	12.9667	0.946201	0.904722	0.124364	0.0783334	0.302519	0.351628	0.0962963	0.0862015
390	13	0.698095	0.747264	0.78	0.852736	0.300741	0.28116	0.0696297	0.0231883		390	13	0.945581	0.902778	0.124121	0.0772223	0.303111	0.354419	0.0971851	0.0868217
391	13.0333	0.697143	0.748259	0.773333	0.853731	0.293333	0.282609	0.0711111	0.0231883		391	13.0333	0.945426	0.9025	0.123394	0.0777779	0.303407	0.35814	0.098074	0.0871317
392	13.0667	0.696191	0.750249	0.77	0.856716	0.288889	0.284058	0.0725926	0.0231883		392	13.0667	0.945426	0.903056	0.122667	0.0777779	0.303407	0.36062	0.098074	0.0874418
393	13.1	0.698095	0.753234	0.77	0.858706	0.287408	0.285508	0.0740741	0.0231883		393	13.1	0.944961	0.903333	0.122182	0.0783334	0.304296	0.363101	0.098074	0.0874418
394	13.1333	0.699048	0.755224	0.77	0.855721	0.288889	0.286957	0.0785185	0.0231883		394	13.1333	0.944806	0.903611	0.121697	0.0777779	0.304593	0.365271	0.0983703	0.0874418
395	13.1667	0.700952	0.753234	0.77	0.853731	0.285926	0.288406	0.082963	0.0231883		395	13.1667	0.944806	0.905	0.12097	0.0788889	0.303704	0.368062	0.0980739	0.0874418
396	13.2	0.701905	0.752239	0.77	0.851741	0.281482	0.288406	0.0844445	0.0231883		396	13.2	0.944651	0.9075	0.119515	0.0805556	0.303111	0.370543	0.0977776	0.0877519
397	13.2333	0.700952	0.753234	0.77	0.852736	0.28	0.288406	0.0844445	0.021739		397	13.2333	0.944651	0.909444	0.119273	0.0811111	0.30163	0.370853	0.0980739	0.0880619
398	13.2667	0.699048	0.755224	0.773333	0.851741	0.281482	0.289855	0.0844445	0.021739		398	13.2667	0.944341	0.910556	0.119273	0.0805555	0.300444	0.371783	0.0983702	0.0880619
399	13.3	0.695238	0.752239	0.773333	0.851741	0.281482	0.291305	0.0859259	0.021739		399	13.3	0.943721	0.911667	0.11903	0.0794444	0.300148	0.372093	0.0983702	0.0880619
400	13.3333	0.694286	0.750249	0.773333	0.851741	0.282963	0.292754	0.0859259	0.021739		400	13.3333	0.942791	0.910556	0.11903	0.0794444	0.300148	0.371163	0.0989628	0.0880619
401	13.3667	0.697143	0.747264	0.776667	0.852736	0.28	0.295652	0.0844445	0.021739		401	13.3667	0.942015	0.908889	0.118303	0.0788889	0.300444	0.371783	0.100148	0.0880619
402	13.4	0.7	0.745274	0.783333	0.854726	0.278519	0.298551	0.0859259	0.021739		402	13.4	0.94124	0.908611	0.117818	0.0777777	0.299852	0.371473	0.100444	0.0877519
403	13.4333	0.700952	0.746269	0.786667	0.854726	0.28	0.3	0.0903704	0.0231883		403	13.4333	0.94124	0.908611	0.118545	0.0799999	0.300148	0.369922	0.0998517	0.0871317
404	13.4667	0.7	0.744279	0.786667	0.852736	0.281482	0.301449	0.0948149	0.0231883		404	13.4667	0.94155	0.908889	0.119273	0.0827777	0.300445	0.368992	0.0995555	0.0868217
405	13.5	0.701905	0.742289	0.786667	0.850746	0.281482	0.302899	0.0948149	0.0231883		405	13.5	0.941705	0.909167	0.119273	0.0855554	0.301926	0.367752	0.0992592	0.0865116
406	13.5333	0.704762	0.739304	0.79	0.847761	0.284444	0.305797	0.0903704	0.0231883		406	13.5333	0.942015	0.909445	0.119515	0.0877777	0.303704	0.367752	0.0989629	0.0865116
407	13.5667	0.706667	0.738309	0.793333	0.843781	0.284444	0.307247	0.0874074	0.0231883		407	13.5667	0.942635	0.908889	0.120242	0.0899999	0.305482	0.367752	0.0983703	0.0865116
408	13.6	0.706667	0.738309	0.796667	0.839801	0.28	0.307247	0.0859259	0.0231883		408	13.6	0.943411	0.908611	0.119758	0.0927777	0.306667	0.366822	0.0977777	0.0865116
409	13.6333	0.706667	0.739304	0.803333	0.837811	0.278519	0.307247	0.0844445	0.0231883		409	13.6333	0.944186	0.9075	0.119515	0.0961111	0.308148	0.364961	0.0974815	0.0865116
410	13.6667	0.706667	0.738308	0.806667	0.835821	0.277037	0.308696	0.0814815	0.0231883		410	13.6667	0.944806	0.906389	0.120485	0.0977777	0.309333	0.363101	0.0977778	0.0865116
411	13.7	0.707619	0.738308	0.81	0.833831	0.275556	0.313044	0.0800001	0.0231883		411	13.7	0.945891	0.904722	0.122182	0.0972221	0.309926	0.362481	0.0971852	0.0862015
412	13.7333	0.708571	0.733333	0.806667	0.831841	0.275556	0.315942	0.0785186	0.0246375		412	13.7333	0.946356	0.904167	0.122909	0.0972221	0.311408	0.362171	0.0968889	0.0855814
413	13.7667	0.711429	0.725373	0.8	0.829851	0.272593	0.314493	0.0770371	0.0246375		413	13.7667	0.946822	0.903333	0.123152	0.0966666	0.314074	0.35938	0.0971852	0.0849613
414	13.8	0.714286	0.721393	0.8	0.828856	0.26963	0.314493	0.0740741	0.0246375		414	13.8	0.947597	0.902778	0.123879	0.0961111	0.316148	0.357519	0.0977778	0.0843411
415	13.8333	0.71619	0.721393	0.796667	0.826866	0.265185	0.315942	0.0711111	0.0246375		415	13.8333	0.948372	0.902778	0.124364	0.0966667	0.318222	0.357519	0.0980741	0.083721
416	13.8667	0.717143	0.723383	0.793333	0.823881	0.265185	0.315942	0.0696297	0.0246375		416	13.8667	0.948682	0.903056	0.125091	0.0983333	0.319408	0.356899	0.0974815	0.0831009
417	13.9	0.717143	0.722388	0.79	0.817911	0.266667	0.315942	0.0666667	0.0260868		417	13.9	0.949922	0.902778	0.125818	0.1	0.320593	0.356589	0.0974815	0.0827908
418	13.9333	0.719048	0.723383	0.786667	0.812935	0.263704	0.317391	0.0637038	0.0246375		418	13.9333	0.950388	0.901944	0.125091	0.0994445	0.321185	0.356589	0.0980741	0.0827908
419	13.9667	0.72	0.721393	0.786667	0.808955	0.259259	0.318841	0.0607409	0.0246375		419	13.9667	0.951163	0.900833	0.124849	0.0977778	0.322667	0.355969	0.0980741	0.0827908
420	14	0.72	0.722388	0.786667	0.80796	0.254815	0.32029	0.0592593	0.0246375		420	14	0.951938	0.898889	0.125333	0.0966667	0.322667	0.355349	0.0974815	0.0824807
421	14.0333	0.720952	0.722388	0.783333	0.80796	0.25037	0.318841	0.0619049	0.0248446		421	14.0333	0.952093	0.896667	0.125818	0.0950001	0.322667	0.355039	0.0965926	0.0824807
422	14.0667	0.725714	0.722388	0.78	0.80398	0.248889	0.317391	0.063248	0.0250835		422	14.0667	0.951938	0.895278	0.125576	0.0927778	0.323556	0.355659	0.0968889	0.0815505
423	14.1	0.725714	0.720398	0.776667	0.800995	0.248889	0.318841	0.0629631	0.0253622		423	14.1	0.952093	0.894444	0.125818	0.0905555	0.323556	0.356279	0.0968889	0.0806203
424	14.1333	0.724762	0.719403	0.773333	0.8	0.245926	0.323188	0.0606062	0.0256916		424	14.1333	0.952403	0.895278	0.126788	0.0894444	0.323556	0.35876	0.0962963	0.07969
425	14.1667	0.725714	0.719403	0.773333	0.8	0.242963	0.326087	0.0600001	0.0260868		425	14.1667	0.951783	0.895	0.126788	0.0883333	0.325926	0.36031	0.096	0.07969
426	14.2	0.723809	0.719403	0.773333	0.799005	0.242963	0.327536	0.0592593	0.0265699		426	14.2	0.950853	0.894167	0.125818	0.0888889	0.328593	0.36124	0.0962963	0.07969
427	14.2333	0.720952	0.723383	0.776667	0.79801	0.242963	0.330435	0.0583334	0.0244564		427	14.2333	0.949922	0.893611	0.125576	0.0894445	0.330074	0.362481	0.0960001	0.0800001
428	14.2667	0.72	0.728358	0.78	0.797015	0.242963	0.336232	0.0571429	0.0248446		428	14.2667	0.949767	0.893333	0.126303	0.0911112	0.33037	0.365271	0.0957037	0.0803101
429	14.3	0.715238	0.733333	0.783333	0.795025	0.241481	0.33913	0.0592593	0.0253622		429	14.3	0.949922	0.893055	0.126545	0.0933334	0.331852	0.367442	0.0957037	0.0806202
430	14.3333	0.712381	0.734328	0.782143	0.794243	0.241481	0.33913	0.0622224	0.0260868		430	14.3333	0.950698	0.8925	0.12703	0.0944445	0.332148	0.370232	0.0951111	0.0809303
431	14.3667	0.708571	0.734328	0.780769	0.793341	0.238518	0.33913	0.0611112	0.0271737		431	14.3667	0.951938	0.891944	0.127273	0.0938889	0.332148	0.373333	0.0948148	0.0812403
432	14.4	0.70381	0.739303	0.779167	0.794776	0.232592	0.34058	0.0592593	0.021739		432	14.4	0.951473	0.891667	0.127273	0.0934524	0.332741	0.377984	0.0954074	0.0815504
433	14.4333	0.7	0.743284	0.781818	0.797829	0.229629	0.342029	0.0555555	0.021739		433	14.4333	0.951318	0.891667	0.128392	0.0935898	0.33363	0.382636	0.0957037	0.0818605
434	14.4667	0.698095	0.749254	0.785	0.801493	0.228148	0.344927	0.044444	0.021739		434	14.4667	0.948372	0.891944	0.128788	0.0944445	0.334222	0.385736	0.0951111	0.0821705
435											435	14.5	0.948007	0.893155	0.128595	0.094697	0.335238	0.387708	0.0955556	0.0820598
Figure EV2D
	LDH (%)	wo BTZ					BTZ 0,1					BTZ 1					BTZ 10
		Donor 72	Donor 73	Donor 77	Donor 78	Donor 76	Donor 72	Donor 73	Donor 77	Donor 78	Donor 76	Donor 72	Donor 73	Donor 77	Donor 78	Donor 76	Donor 72	Donor 73	Donor 77	Donor 78	Donor 76
	VBP	95.029	93.385	28.6689	59.1837	36.9021	60.3764	55.6615	11.4091	42.2664	13.4396	0.627413	27.7712	-2.73038	2.73899	-5.31511	-19.7394	-11.2038	-2.14529	-5.31686	-10.9339
	A/S	36.3417	19.6663	9.50756	31.4178	13.5915	71.2355	22.944	28.8152	57.304	31.4351	52.7027	41.3588	23.647	55.9613	24.6773	55.1158	32.5387	15.8947	41.8367	16.4768
