# Supplementary material for: CARD8 inflammasome activation triggers pyroptosis in human T cells
Source: EMBO J. 2020 Aug 25;39(19):e105071. doi: 10.15252/embj.2020105071 (PMC7527815; doi:10.15252/embj.2020105071)
Supplement: Supplementary file 14 — Source Data for Figure 3 [file EMBJ-39-e105071-s012.zip]

Archive with 4 entries (4 files):
- Source data Figure 3.pdf
- __MACOSX/._Source data Figure 3.pdf
- Source data Figure 3.xlsx
- __MACOSX/._Source data Figure 3.xlsx
