# Supplementary material for: CARD8 inflammasome activation triggers pyroptosis in human T cells
Source: EMBO J. 2020 Aug 25;39(19):e105071. doi: 10.15252/embj.2020105071 (PMC7527815; doi:10.15252/embj.2020105071)
Supplement: Supplementary file 14 — Source Data for Figure 3 [file EMBJ-39-e105071-s012.zip › Source data Figure 3.xlsx]

## Sheet: Tabelle1
Figure 3D
LDH(%)	WT			CARD8 KO			NLRP1 KO			ASC KO			CASP1 KO			GSDMD KO
	Do72	Do73	Do76	Do72	Do73	Do76	Do72	Do73	Do76	Do72	Do73	Do76	Do72	Do73	Do76	Do72	Do73	Do76
VBP	53.1378	42.0534	42.3189	-1.54951	2.07337	15.5428	47.0683	32.6911	28.6115	30.4014	19.5998	44.1089	-1.80995	-0.317173	16.2264	11.5338	15.4594	17.4324
ABT737 S638	45.6	39.7187	53.6213	45.616	34.3966	60.226	42.558	36.4814	30.2419	46.3239	33.8425	51.2807	42.1784	38.2646	46.4633	38.7983	49.0122	46.0498
