# Supplementary material for: CARD8 inflammasome activation triggers pyroptosis in human T cells
Source: EMBO J. 2020 Aug 25;39(19):e105071. doi: 10.15252/embj.2020105071 (PMC7527815; doi:10.15252/embj.2020105071)
Supplement: Supplementary file 15 — Source Data for Figure 4 [file EMBJ-39-e105071-s013.xlsx]

## Sheet: Tabelle1
Figure 4C
Inframe + Wt reads (%)
	Time (d)	DPP8 gRNA	DPP8 gRNA x CARD8 gRNA	DPP9 gRNA	DPP9 gRNA x CARD8 gRNA
	7	29.0037	31.8379	36.0743	24.1161
	14	26.0148	27.9201	44.318	19.6827
	21	23.8437	27.4597	56.3893	16.6442
