# Supplementary material for: CARD8 inflammasome activation triggers pyroptosis in human T cells
Source: EMBO J. 2020 Aug 25;39(19):e105071. doi: 10.15252/embj.2020105071 (PMC7527815; doi:10.15252/embj.2020105071)
Supplement: Supplementary file 16 — Source Data for Figure 5 [file EMBJ-39-e105071-s014.zip › Source data Figure 5.xlsx]

## Sheet: Tabelle1
Figure 5 A
LDH (%)	Resting				CD3/CD28
	Do72	Do73	Do77	Do78	Do72	Do73	Do77	Do78
VBP	64.1365	61.2878	66.76	64.14	11.8307	13.2115	0.5816	29.81
ABT737 + S638	50.0213	29.9682	30.97	28.43	27.9869	28.7833	19.85	40.94
Figure 5 C
	CARD8 FL									CARD8 cleaved C-term.									CASP1									GSDMD									Actin
	Donor A	Donor B	Donor C	Donor D	Donor E	Donor F	Donor G	Donor H	Donor I	Donor A	Donor B	Donor C	Donor D	Donor E	Donor F	Donor G	Donor H	Donor I	Donor A	Donor B	Donor C	Donor D	Donor E	Donor F	Donor G	Donor H	Donor I	Donor A	Donor B	Donor C	Donor D	Donor E	Donor F	Donor G	Donor H	Donor I	Donor A	Donor B	Donor C	Donor D	Donor E	Donor F	Donor G	Donor H	Donor I
Fold change Act/NA	5.43835	7.39929	2.61437	2.36886	2.16279	1.03888	1.56549	0.723225	1.18358	0.502252	0.965178	0.694018	0.522867	0.811503	0.741552	0.947203	0.56767	0.713133	1.87556	2.35552	0.451632	0.367	0.589977	0.471856	0.999167	0.484656	0.812096		0.903522	0.470354	0.435717	0.549269	2.46505	1.04696	0.563352	0.603442	1	1	1	1	1	1	1	1	1
log2 of Fold change Act/NA	2.44317	2.88739	1.38646	1.24419	1.1129	0.0550323	0.646616	-0.467483	0.243155	-0.993516	-0.0511332	-0.526955	-0.935484	-0.301332	-0.431381	-0.0782539	-0.816876	-0.487757	0.907319	1.23604	-1.14678	-1.44615	-0.76127	-1.08358	-0.0012016	-1.04497	-0.300277		-0.146368	-1.08818	-1.19854	-0.864416	1.30162	0.0662052	-0.827893	-0.728713	0	0	0	0	0	0	0	0	0
